# Supplementary material for: Translation and performance of the Finnish Diabetes Risk Score for detecting undiagnosed diabetes and dysglycaemia in the Indonesian population
Source: PLoS One. 2022 Jul 21;17(7):e0269853. doi: 10.1371/journal.pone.0269853 (PMC9302803; doi:10.1371/journal.pone.0269853)
Supplement: S1 Dataset — (XLSX) [file pone.0269853.s001.xlsx]

## Sheet: Sheet1
No	Study sites	Age	Sex	Education	FBG	Undiagnosed_T2DM	Dysglycaemia	BMI	Waist	Q1	Q2	Q3	Q4	Q5	Q6	Q7	Q8	Score_Findrisc	Q2_Modified	Q3_Modified	Score_Modified
1	1	45-54	1	0	109	0	1	29.6	96	2	1	3	0	1	0	0	5	12	3	4	15
2	1	55-64	1	0	73	0	0	26.2	89.2	3	1	0	2	0	0	0	0	6	1	0	6
3	1	45-54	0	0	96	0	0	27.6	96.2	2	1	4	0	0	0	0	0	7	3	4	9
4	1	>64	0	0	98	0	0	21.9	81	4	0	3	0	1	0	0	5	13	0	4	14
5	1	<45	0	0	76	0	0	32.6	98.2	0	3	4	2	1	0	0	5	15	3	4	15
6	1	<45	1	0	66	0	0	26.9	96.3	0	1	3	2	1	0	0	0	7	1	4	8
7	1	<45	1	0	81	0	0	19.5	77.5	0	0	0	0	0	2	0	0	2	0	0	2
8	1	55-64	1	0	78	0	0	24.6	88.8	3	0	0	0	0	0	0	0	3	0	0	3
9	1	45-54	1	0	73	0	0	21.9	76.3	2	0	0	0	1	0	0	5	8	0	0	8
10	1	45-54	1	0	76	0	0	20.4	69.5	2	0	0	0	1	0	0	0	3	0	0	3
11	1	<45	1	1	99	0	0	31.6	96	0	3	3	0	0	0	0	3	9	3	4	10
12	1	55-64	0	0	71	0	0	32.1	90.5	3	3	4	0	0	0	0	0	10	3	4	10
13	1	45-54	1	0	85	0	0	22.9	86	2	0	0	0	1	0	0	0	3	0	0	3
14	1	<45	0	0	81	0	0	23	71	0	0	0	2	1	0	0	3	6	0	0	6
15	1	<45	0	0	96	0	0	32.4	91	0	3	4	2	1	0	0	5	15	3	4	15
16	1	<45	1	0	86	0	0	32.4	104.4	0	3	4	2	1	0	0	0	10	3	4	10
17	1	<45	1	0	90	0	0	34.9	104.3	0	3	4	2	0	0	0	0	9	3	4	9
18	1	<45	0	0	87	0	0	21.5	74	0	0	0	0	0	0	0	5	5	0	0	5
19	1	<45	0	0	77	0	0	18.3	59.5	0	0	0	0	1	0	0	0	1	0	0	1
20	1	<45	0	0	77	0	0	24.2	74	0	0	0	0	0	0	0	0	0	0	0	0
21	1	45-54	0	0	79	0	0	23.8	82.1	2	0	3	0	0	0	0	0	5	0	4	6
22	1	<45	0	0	78	0	0	19.7	72	0	0	0	2	0	2	0	0	4	0	0	4
23	1	>64	1	0	362	1	1	26.2	88.5	4	1	0	2	1	0	5	0	13	1	0	13
24	1	45-54	1	0	63	0	0	25.1	84.1	2	1	0	0	0	0	0	3	6	1	0	6
25	1	45-54	1	0	86	0	0	27.3	89.5	2	1	0	0	0	0	0	0	3	3	0	5
26	1	>64	1	0	88	0	0	22.7	71	4	0	0	0	1	0	0	0	5	0	0	5
27	1	<45	1	0	89	0	0	21.7	66	0	0	0	2	1	0	0	0	3	0	0	3
28	1	>64	0	0	101	0	1	28.1	80	4	1	3	0	1	0	0	5	14	3	4	17
29	1	<45	0	0	84	0	0	31.6	90.5	0	3	4	2	1	0	0	5	15	3	4	15
30	1	<45	0	0	79	0	0	22	65	0	0	0	2	1	0	0	3	6	0	0	6
31	1	<45	0	0	83	0	0	34.4	99.5	0	3	4	2	0	0	0	0	9	3	4	9
32	1	<45	0	0	83	0	0	20.3	65	0	0	0	2	1	0	0	0	3	0	0	3
33	1	<45	0	0	85	0	0	26.8	76.5	0	1	0	0	1	0	0	0	2	1	0	2
34	1	<45	0	0	77	0	0	22.6	72.5	0	0	0	2	1	0	0	0	3	0	0	3
35	1	<45	0	0	89	0	0	19.1	67	0	0	0	2	1	0	0	5	8	0	0	8
36	1	<45	0	0	61	0	0	24.2	78.5	0	0	0	2	1	0	0	3	6	0	0	6
37	1	<45	0	0	93	0	0	20.8	73.5	0	0	0	2	1	0	0	5	8	0	0	8
38	1	<45	1	0	81	0	0	23.6	94	0	0	3	2	1	0	0	0	6	0	4	7
39	1	>64	1	0	88	0	0	22	88	4	0	0	0	0	0	0	0	4	0	0	4
40	1	<45	1	0	87	0	0	20.1	74	0	0	0	0	1	0	0	0	1	0	0	1
41	1	45-54	0	0	88	0	0	26.9	92	2	1	4	2	1	0	0	0	10	1	4	10
42	1	45-54	1	0	83	0	0	28.2	95	2	1	3	2	1	0	0	0	9	3	4	12
43	1	<45	1	0	88	0	0	19.5	71	0	0	0	2	0	0	0	0	2	0	0	2
44	1	<45	0	0	71	0	0	22.4	75	0	0	0	2	0	0	5	5	12	0	0	12
45	1	<45	1	0	97	0	0	17.8	63	0	0	0	0	0	0	0	0	0	0	0	0
46	1	45-54	1	0	155	1	1	29.7	97	2	1	3	0	1	0	5	0	12	3	4	15
47	1	45-54	1	0	83	0	0	21	77	2	0	0	2	0	0	0	0	4	0	0	4
48	1	45-54	1	0	77	0	0	24.5	88	2	0	0	0	0	0	0	0	2	0	0	2
49	1	55-64	1	0	93	0	0	20.8	93	3	0	0	2	0	2	0	0	7	0	4	11
50	1	45-54	1	0	77	0	0	21.6	82	2	0	0	2	0	0	0	0	4	0	0	4
51	1	55-64	1	0	71	0	0	25.9	91	3	1	0	0	0	0	0	0	4	1	4	8
52	1	55-64	1	0	99	0	0	29.3	98	3	1	3	0	1	0	0	0	8	3	4	11
53	1	45-54	1	0	103	0	1	29.1	102	2	1	3	0	0	0	0	5	11	3	4	14
54	1	<45	1	0	93	0	0	23.1	85	0	0	0	2	1	0	0	0	3	0	0	3
55	1	<45	1	0	84	0	0	26	91	0	1	0	2	1	0	0	0	4	1	4	8
56	1	45-54	1	0	97	0	0	24.9	83	2	0	0	0	0	0	0	0	2	0	0	2
57	1	<45	0	0	80	0	0	24.8	85	0	0	3	2	1	0	0	5	11	0	4	12
58	1	<45	0	0	76	0	0	23.2	80	0	0	3	2	0	0	0	5	10	0	4	11
59	1	<45	0	0	80	0	0	24.4	77	0	0	0	0	1	0	0	5	6	0	0	6
60	1	<45	0	0	78	0	0	22.6	81	0	0	3	2	0	0	0	0	5	0	4	6
61	1	<45	0	0	71	0	0	17.3	65	0	0	0	2	1	0	0	0	3	0	0	3
62	1	<45	0	1	82	0	0	26.6	84	0	1	3	0	1	0	0	5	10	1	4	11
63	1	<45	0	0	84	0	0	17	59	0	0	0	2	1	0	0	0	3	0	0	3
64	1	<45	0	0	78	0	0	21.4	67	0	0	0	2	1	2	0	0	5	0	0	5
65	1	<45	0	0	83	0	0	16.5	66	0	0	0	2	0	0	0	0	2	0	0	2
66	1	<45	0	0	74	0	0	18.9	64	0	0	0	0	1	0	0	3	4	0	0	4
67	1	<45	0	0	76	0	0	16.4	63	0	0	0	2	0	0	0	0	2	0	0	2
68	1	<45	0	0	89	0	0	24.2	82	0	0	3	0	0	0	0	0	3	0	4	4
69	1	>64	0	0	81	0	0	27	103	4	1	4	2	0	0	0	0	11	3	4	13
70	1	55-64	0	0	89	0	0	26.5	91	3	1	4	0	0	2	0	0	10	1	4	10
71	1	>64	0	0	85	0	0	22.1	94	4	0	4	0	0	0	5	5	18	0	4	18
72	1	55-64	0	0	68	0	0	24.3	76	3	0	0	0	0	0	0	0	3	0	0	3
73	1	<45	0	0	79	0	0	20.2	76	0	0	0	0	0	0	0	0	0	0	0	0
74	1	55-64	1	0	94	0	0	22.9	92	3	0	0	0	0	0	0	0	3	0	4	7
75	1	>64	0	0	98	0	0	20.3	68	4	0	0	2	0	0	0	0	6	0	0	6
76	1	55-64	1	0	107	0	1	20.4	80	3	0	0	0	1	0	0	0	4	0	0	4
77	1	45-54	1	1	102	0	1	32.2	108	2	3	4	0	1	0	0	0	10	3	4	10
78	1	<45	0	0	89	0	0	31.3	82	0	3	3	0	0	0	0	5	11	3	4	12
79	1	45-54	1	0	130	1	1	29.7	106	2	1	4	0	0	2	0	0	9	3	4	11
80	1	>64	0	0	80	0	0	27.1	90	4	1	4	0	0	0	0	5	14	3	4	16
81	1	55-64	0	0	80	0	0	25.7	86	3	1	3	0	0	0	0	0	7	1	4	8
82	1	<45	1	0	75	0	0	20.1	67	0	0	0	0	0	0	0	0	0	0	0	0
83	1	55-64	0	0	95	0	0	25.6	96	3	1	4	0	0	0	0	0	8	1	4	8
84	1	55-64	1	0	77	0	0	22.6	86	3	0	0	2	0	0	0	0	5	0	0	5
85	1	55-64	1	0	101	0	1	25.6	90	3	1	0	2	0	0	0	0	6	1	4	10
86	1	<45	0	0	71	0	0	22.6	70	0	0	0	0	0	0	0	5	5	0	0	5
87	1	>64	1	0	106	0	1	17.4	65	4	0	0	0	0	0	0	0	4	0	0	4
88	1	45-54	0	0	93	0	0	23.9	89	2	0	4	0	0	0	0	0	6	0	4	6
89	1	>64	0	0	127	1	1	36.5	106	4	3	4	2	0	0	0	0	13	3	4	13
90	1	<45	0	0	72	0	0	26	80	0	1	3	0	1	0	0	5	10	1	4	11
91	1	<45	0	0	90	0	0	19.3	68	0	0	0	0	0	0	0	3	3	0	0	3
92	1	<45	0	0	81	0	0	20.2	72	0	0	0	0	1	0	0	0	1	0	0	1
93	1	<45	0	0	85	0	0	16.7	62	0	0	0	0	1	0	5	3	9	0	0	9
94	1	<45	0	1	100	0	1	25.6	83.5	0	1	3	2	1	0	0	3	10	1	4	11
95	1	<45	0	0	81	0	0	23.8	85	0	0	3	2	1	0	0	3	9	0	4	10
96	1	<45	0	0	74	0	0	20	73	0	0	0	2	1	0	0	3	6	0	0	6
97	1	45-54	0	0	85	0	0	22.3	84	2	0	3	0	1	2	0	0	8	0	4	9
98	1	45-54	0	1	61	0	0	16.1	64	2	0	0	2	0	0	5	0	9	0	0	9
99	1	>64	0	0	81	0	0	24.5	97	4	0	4	0	1	2	0	0	11	0	4	11
100	1	45-54	0	0	99	0	0	25.7	89	2	1	4	0	0	0	0	0	7	1	4	7
101	1	>64	0	0	103	0	1	25.9	81.5	4	1	3	2	0	0	0	0	10	1	4	11
102	1	55-64	0	0	95	0	0	23	88	3	0	3	0	0	2	5	0	13	0	4	14
103	1	<45	0	0	64	0	0	20.8	67	0	0	0	2	1	0	0	0	3	0	0	3
104	1	<45	1	0	117	0	1	21.3	73	0	0	0	0	0	0	5	5	10	0	0	10
105	1	<45	0	0	68	0	0	19.9	72	0	0	0	2	1	0	0	0	3	0	0	3
106	1	<45	0	0	80	0	0	16.1	63.7	0	0	0	2	1	0	0	0	3	0	0	3
107	1	<45	1	0	93	0	0	21.1	70.5	0	0	0	0	0	0	0	3	3	0	0	3
108	1	<45	0	0	89	0	0	26.1	75	0	1	0	2	0	0	0	3	6	1	0	6
109	1	<45	1	0	93	0	0	18.4	67.5	0	0	0	0	1	2	0	3	6	0	0	6
110	1	<45	1	0	95	0	0	18.7	79	0	0	0	0	1	0	0	3	4	0	0	4
111	1	<45	0	0	81	0	0	25.1	70	0	1	0	2	1	0	0	5	9	1	0	9
112	1	<45	0	0	74	0	0	24.2	76	0	0	0	2	0	0	0	5	7	0	0	7
113	1	<45	1	0	84	0	0	23	89	0	0	0	0	1	0	0	0	1	0	0	1
114	1	45-54	1	0	89	0	0	24.2	90	2	0	0	0	0	0	0	0	2	0	4	6
115	1	45-54	0	0	93	0	0	21.5	78	2	0	0	0	0	0	0	0	2	0	0	2
116	1	45-54	1	0	92	0	0	24	87	2	0	0	2	0	0	0	0	4	0	0	4
117	1	45-54	1	0	100	0	1	20.7	79	2	0	0	0	0	0	0	0	2	0	0	2
118	1	45-54	1	1	92	0	0	26.1	95	2	1	3	2	0	0	0	5	13	1	4	14
119	1	55-64	1	0	78	0	0	23.4	88	3	0	0	0	0	0	0	0	3	0	0	3
120	1	<45	1	0	87	0	0	17.8	65	0	0	0	2	0	0	0	0	2	0	0	2
121	1	45-54	0	1	110	0	1	34.1	106	2	3	4	0	0	2	0	5	16	3	4	16
122	1	55-64	0	0	107	0	1	38.3	113	3	3	4	0	0	2	5	0	17	3	4	17
123	1	>64	1	0	151	1	1	15.2	65	4	0	0	0	1	0	0	0	5	0	0	5
124	1	55-64	1	0	92	0	0	21.4	79	3	0	0	2	1	0	0	0	6	0	0	6
125	1	>64	0	0	102	0	1	23.5	95	4	0	4	0	0	0	0	0	8	0	4	8
126	1	55-64	0	0	92	0	0	23.1	75.5	3	0	0	0	0	0	0	0	3	0	0	3
127	1	55-64	0	0	89	0	0	23.2	79	3	0	0	0	0	0	0	0	3	0	0	3
128	1	>64	0	0	99	0	0	14.4	75	4	0	0	0	0	0	0	0	4	0	0	4
129	1	<45	1	0	89	0	0	17.4	74	0	0	0	0	0	0	0	0	0	0	0	0
130	1	45-54	0	0	83	0	0	19.1	76	2	0	0	0	0	0	0	0	2	0	0	2
131	1	55-64	0	0	90	0	0	20.3	90	3	0	4	0	0	0	5	0	12	0	4	12
132	1	45-54	1	0	85	0	0	24	80	2	0	0	2	1	0	0	0	5	0	0	5
133	1	>64	1	0	94	0	0	17.7	84	4	0	0	2	1	0	0	0	7	0	0	7
134	1	>64	1	0	89	0	0	20.9	86	4	0	0	0	1	2	0	0	7	0	0	7
135	1	45-54	0	0	97	0	0	26	112	2	1	4	0	1	0	0	5	13	1	4	13
136	1	<45	0	0	84	0	0	21.9	80.5	0	0	3	2	1	2	0	0	8	0	4	9
137	1	>64	1	0	85	0	0	20.3	80	4	0	0	2	1	2	0	0	9	0	0	9
138	1	>64	1	0	88	0	0	21	80.3	4	0	0	0	0	0	0	0	4	0	0	4
139	1	>64	0	0	92	0	0	27.3	97	4	1	4	0	0	0	0	0	9	3	4	11
140	1	<45	1	0	89	0	0	30.2	101.5	0	3	3	0	1	0	0	0	7	3	4	8
141	1	>64	0	0	130	1	1	26.7	90.5	4	1	4	2	0	0	0	0	11	1	4	11
142	1	<45	1	0	100	0	1	27.6	91.4	0	1	0	0	0	2	0	0	3	3	4	9
143	1	>64	1	1	82	0	0	29.2	89	4	1	0	0	0	2	0	0	7	3	0	9
144	1	55-64	0	1	105	0	1	27	88	3	1	3	0	0	0	0	0	7	3	4	10
145	1	45-54	1	0	78	0	0	26.9	91	2	1	0	2	0	0	0	0	5	1	4	9
146	1	45-54	0	0	104	0	1	34.2	102	2	3	4	0	0	0	0	0	9	3	4	9
147	1	>64	1	1	86	0	0	23.4	80.5	4	0	0	2	1	0	0	0	7	0	0	7
148	1	55-64	0	0	82	0	0	25.1	92	3	1	4	0	0	2	0	0	10	1	4	10
149	1	>64	1	0	86	0	0	18.3	67	4	0	0	0	1	0	0	0	5	0	0	5
150	1	<45	0	0	89	0	0	28.9	110.2	0	1	4	0	0	0	0	5	10	3	4	12
151	1	55-64	1	0	84	0	0	24.4	85	3	0	0	0	0	0	0	0	3	0	0	3
152	1	>64	1	0	97	0	0	24.8	97	4	0	3	2	0	0	0	0	9	0	4	10
153	1	45-54	0	0	63	0	0	26.7	76	2	1	0	0	0	0	0	0	3	1	0	3
154	1	45-54	1	1	85	0	0	25.9	87	2	1	0	0	1	0	5	0	9	1	0	9
155	1	55-64	0	0	94	0	0	28.5	92	3	1	4	2	1	0	0	0	11	3	4	13
156	1	>64	1	1	80	0	0	22.5	90	4	0	0	0	1	0	5	5	15	0	4	19
157	1	>64	1	0	62	0	0	23.1	82.5	4	0	0	0	0	0	0	0	4	0	0	4
158	1	<45	0	0	79	0	0	22.3	76	0	0	0	2	0	0	0	0	2	0	0	2
159	1	55-64	0	0	102	0	1	27.3	94	3	1	4	0	1	2	0	0	11	3	4	13
160	1	45-54	1	0	89	0	0	22.5	52	2	0	0	0	0	0	0	0	2	0	0	2
161	1	55-64	0	1	113	0	1	37	110	3	3	4	2	0	2	0	0	14	3	4	14
162	1	55-64	0	0	63	0	0	23.8	81	3	0	3	0	0	0	0	0	6	0	4	7
163	1	>64	1	1	70	0	0	29.5	97	4	1	3	0	0	0	0	0	8	3	4	11
164	1	45-54	0	0	78	0	0	27.1	102	2	1	4	2	0	0	0	5	14	3	4	16
165	1	55-64	0	0	80	0	0	22.1	77	3	0	0	2	1	0	0	0	6	0	0	6
166	1	45-54	0	0	80	0	0	23.4	94	2	0	4	2	1	0	0	0	9	0	4	9
167	1	>64	0	0	163	1	1	30.4	101	4	3	4	0	1	2	5	0	19	3	4	19
168	1	>64	0	0	101	0	1	20	82	4	0	3	0	0	0	0	0	7	0	4	8
169	1	45-54	1	0	79	0	0	24.7	75	2	0	0	2	1	0	0	0	5	0	0	5
170	1	>64	1	0	113	0	1	29	106	4	1	4	0	1	0	0	0	10	3	4	12
171	1	55-64	1	0	95	0	0	28.6	95	3	1	3	2	1	2	0	0	12	3	4	15
172	1	>64	1	0	95	0	0	28.9	90	4	1	0	0	1	0	0	0	6	3	4	12
173	1	45-54	0	0	93	0	0	27.3	88	2	1	3	0	0	0	0	0	6	3	4	9
174	1	>64	0	1	95	0	0	26.6	78	4	1	0	0	0	0	0	0	5	1	0	5
175	1	>64	0	0	81	0	0	21.3	71	4	0	0	2	0	0	0	0	6	0	0	6
176	1	>64	0	0	258	1	1	23.2	84	4	0	3	0	0	2	0	0	9	0	4	10
177	1	>64	0	0	193	1	1	28.8	93	4	1	4	0	1	0	0	0	10	3	4	12
178	1	45-54	0	0	90	0	0	22.1	76	2	0	0	0	0	0	0	0	2	0	0	2
179	1	<45	0	0	85	0	0	26.4	83	0	1	3	0	0	0	0	0	4	1	4	5
180	1	>64	1	0	69	0	0	22.7	89	4	0	0	0	0	0	0	0	4	0	0	4
181	1	>64	0	0	93	0	0	20.5	90	4	0	4	0	1	0	0	0	9	0	4	9
182	1	45-54	0	0	103	0	1	29.6	89	2	1	4	2	0	0	0	0	9	3	4	11
183	1	>64	1	0	87	0	0	19.6	77	4	0	0	0	0	0	0	0	4	0	0	4
184	1	>64	0	0	62	0	0	23	88	4	0	3	2	0	0	0	0	9	0	4	10
185	1	>64	0	0	92	0	0	24.3	85	4	0	3	2	1	2	0	0	12	0	4	13
186	1	55-64	0	0	86	0	0	16.6	64	3	0	0	0	0	2	0	0	5	0	0	5
187	1	>64	1	1	79	0	0	24.9	89	4	0	0	2	0	0	0	0	6	0	0	6
188	1	>64	0	0	86	0	0	20.9	86.5	4	0	3	0	0	0	0	0	7	0	4	8
189	1	>64	0	0	83	0	0	19.3	74	4	0	0	0	0	0	0	0	4	0	0	4
190	1	>64	0	0	99	0	0	25.3	82	4	1	3	0	0	0	0	5	13	1	4	14
191	1	>64	0	0	89	0	0	17.3	65	4	0	0	0	1	0	0	0	5	0	0	5
192	1	45-54	0	0	90	0	0	19	62	2	0	0	0	0	0	0	5	7	0	0	7
193	1	45-54	0	0	77	0	0	19.3	77	2	0	0	2	0	0	0	0	4	0	0	4
194	1	45-54	0	0	81	0	0	27.2	85	2	1	3	0	1	0	0	5	12	3	4	15
195	1	<45	1	0	116	0	1	22.3	80	0	0	0	0	1	0	0	0	1	0	0	1
196	1	45-54	1	0	64	0	0	19.6	77	2	0	0	2	0	0	0	0	4	0	0	4
197	1	55-64	1	1	91	0	0	22.6	74	3	0	0	0	0	0	0	0	3	0	0	3
198	1	55-64	1	0	80	0	0	18.3	71	3	0	0	0	0	0	0	0	3	0	0	3
199	1	55-64	1	0	72	0	0	21.4	70	3	0	0	2	1	0	0	0	6	0	0	6
200	1	55-64	1	0	85	0	0	27.7	92	3	1	0	2	1	0	0	0	7	3	4	13
201	1	>64	0	0	151	1	1	15.5	71	4	0	0	0	1	0	0	0	5	0	0	5
202	1	55-64	0	0	72	0	0	18.8	71	3	0	0	2	1	0	0	0	6	0	0	6
203	1	45-54	0	0	79	0	0	27.8	97.5	2	1	4	0	1	0	0	0	8	3	4	10
204	1	>64	0	0	100	0	1	24.8	86	4	0	3	0	1	0	0	0	8	0	4	9
205	1	>64	0	1	86	0	0	17.5	76	4	0	0	0	0	0	0	0	4	0	0	4
206	1	<45	0	0	76	0	0	22.4	74	0	0	0	0	1	0	0	0	1	0	0	1
207	1	>64	1	0	80	0	0	21.3	72	4	0	0	2	1	0	0	0	7	0	0	7
208	1	45-54	0	0	70	0	0	27.4	85	2	1	3	0	0	0	0	0	6	3	4	9
209	1	>64	1	0	94	0	0	19	83	4	0	0	2	1	0	0	0	7	0	0	7
210	1	>64	0	0	113	0	1	32.2	96	4	3	4	2	1	0	0	0	14	3	4	14
211	1	45-54	1	1	74	0	0	23.8	81	2	0	0	0	0	0	0	0	2	0	0	2
212	1	>64	1	0	128	1	1	19.5	75	4	0	0	2	0	0	0	0	6	0	0	6
213	1	45-54	0	0	81	0	0	24	81.5	2	0	3	2	1	0	0	5	13	0	4	14
214	1	55-64	1	0	113	0	1	22.2	93	3	0	0	0	0	0	0	5	8	0	4	12
215	1	>64	0	0	70	0	0	18.9	81	4	0	3	0	1	0	0	0	8	0	4	9
216	1	<45	0	0	83	0	0	19.8	68	0	0	0	2	0	0	0	0	2	0	0	2
217	1	<45	0	1	102	0	1	19.6	82.5	0	0	3	2	0	0	0	3	8	0	4	9
218	1	45-54	0	1	77	0	0	23.6	94	2	0	4	0	0	0	0	0	6	0	4	6
219	1	<45	0	1	77	0	0	21.9	85	0	0	3	0	0	0	0	3	6	0	4	7
220	1	<45	0	1	99	0	0	29.2	99.5	0	1	4	2	0	0	0	3	10	3	4	12
221	1	45-54	0	1	92	0	0	25.8	99	2	1	4	0	0	0	0	0	7	1	4	7
222	1	55-64	0	1	89	0	0	24.9	100.5	3	0	4	0	1	0	0	0	8	0	4	8
223	1	45-54	1	0	95	0	0	21.8	80.5	2	0	0	0	1	0	0	0	3	0	0	3
224	1	45-54	0	1	95	0	0	26.5	90	2	1	4	0	0	0	0	5	12	1	4	12
225	1	45-54	0	1	87	0	0	27.3	106.5	2	1	4	2	0	0	0	0	9	3	4	11
226	1	45-54	0	1	92	0	0	21.5	86	2	0	3	2	0	0	0	3	10	0	4	11
227	1	55-64	0	0	105	0	1	21.8	91	3	0	4	2	0	0	0	0	9	0	4	9
228	1	55-64	1	1	95	0	0	23.9	90.5	3	0	0	0	0	0	0	0	3	0	4	7
229	1	45-54	1	1	111	0	1	24.4	86	2	0	0	2	0	2	0	0	6	0	0	6
230	1	45-54	0	1	111	0	1	28.1	90	2	1	4	2	0	0	0	0	9	3	4	11
231	1	45-54	0	1	77	0	0	34	107	2	3	4	2	0	0	0	5	16	3	4	16
232	1	45-54	0	0	90	0	0	31.6	103.5	2	3	4	0	0	0	0	5	14	3	4	14
233	1	55-64	1	1	103	0	1	18.8	81	3	0	0	0	0	0	0	0	3	0	0	3
234	1	45-54	0	0	100	0	1	31.5	96	2	3	4	2	0	2	0	5	18	3	4	18
235	1	>64	0	0	98	0	0	28.9	104	4	1	4	2	0	0	5	0	16	3	4	18
236	1	<45	0	0	90	0	0	22.4	78.5	0	0	0	0	0	0	0	0	0	0	0	0
237	1	45-54	0	0	90	0	0	22.6	94.6	2	0	4	0	0	0	0	0	6	0	4	6
238	1	45-54	0	0	69	0	0	23.7	88.5	2	0	4	0	0	0	0	0	6	0	4	6
239	1	45-54	0	0	108	0	1	31.2	104	2	3	4	0	0	2	0	5	16	3	4	16
240	1	<45	0	0	77	0	0	18.7	76	0	0	0	0	0	0	0	0	0	0	0	0
241	1	55-64	0	0	229	1	1	24.4	87.5	3	0	3	0	0	2	5	0	13	0	4	14
242	1	45-54	0	0	90	0	0	25.6	86	2	1	3	0	0	0	0	0	6	1	4	7
243	1	55-64	0	1	95	0	0	25.4	98	3	1	4	0	1	0	0	0	9	1	4	9
244	1	55-64	1	1	90	0	0	26.1	100.5	3	1	3	0	0	0	0	0	7	1	4	8
245	1	55-64	1	1	90	0	0	25	90.5	3	1	0	0	0	0	0	0	4	0	4	7
246	1	45-54	0	1	68	0	0	25.6	96.5	2	1	4	0	0	0	0	0	7	1	4	7
247	1	45-54	0	0	119	0	1	27.5	100.5	2	1	4	2	0	2	0	0	11	3	4	13
248	1	55-64	0	0	95	0	0	21.9	90	3	0	4	0	0	0	5	5	17	0	4	17
249	1	55-64	0	0	92	0	0	23.1	98.5	3	0	4	0	1	0	0	0	8	0	4	8
250	1	<45	0	0	68	0	0	26.1	86.5	0	1	3	0	0	0	0	5	9	1	4	10
251	1	55-64	0	1	77	0	0	26.8	94	3	1	4	0	1	0	0	5	14	1	4	14
252	1	<45	0	0	103	0	1	30.1	104.5	0	3	4	2	1	0	5	0	15	3	4	15
253	1	45-54	0	0	114	0	1	25.9	97.5	2	1	4	2	0	2	0	5	16	1	4	16
254	1	<45	0	1	75	0	0	17.3	79	0	0	0	2	0	0	0	5	7	0	0	7
255	1	55-64	1	1	158	1	1	25.3	103	3	1	4	0	0	2	0	0	10	1	4	10
256	1	>64	0	0	90	0	0	20.3	87.5	4	0	3	2	0	0	0	0	9	0	4	10
257	1	<45	0	0	81	0	0	17.9	68.5	0	0	0	0	0	0	0	0	0	0	0	0
258	1	55-64	0	0	78	0	0	25.7	105.5	3	1	4	0	0	0	0	0	8	1	4	8
259	1	45-54	0	0	80	0	0	23.1	86.5	2	0	3	2	1	0	0	0	8	0	4	9
260	1	45-54	1	1	93	0	0	28.7	97.5	2	1	3	2	0	0	0	0	8	3	4	11
261	1	45-54	0	0	72	0	0	31.1	92	2	3	4	2	0	0	0	5	16	3	4	16
262	1	45-54	0	1	92	0	0	23.6	87.5	2	0	3	0	0	2	5	0	12	0	4	13
263	1	45-54	1	1	78	0	0	27.7	99	2	1	3	0	1	0	0	0	7	3	4	10
264	1	<45	0	1	90	0	0	29.2	95	0	1	4	0	1	0	0	0	6	3	4	8
265	1	55-64	1	1	88	0	0	23.8	94.5	3	0	3	0	1	0	0	0	7	0	4	8
266	1	45-54	1	1	98	0	0	35.5	111.5	2	3	4	2	0	2	0	0	13	3	4	13
267	1	55-64	0	1	88	0	0	24.4	89	3	0	4	0	0	2	0	0	9	0	4	9
268	1	45-54	0	1	80	0	0	22.9	84	2	0	3	0	0	0	0	0	5	0	4	6
269	1	45-54	0	0	103	0	1	24	81.5	2	0	3	0	0	2	0	5	12	0	4	13
270	1	55-64	0	1	78	0	0	27.3	96.5	3	1	4	0	0	0	0	0	8	3	4	10
271	1	55-64	0	0	133	1	1	20.4	72	3	0	0	0	0	0	0	0	3	0	0	3
272	1	<45	0	1	87	0	0	23.6	80.5	0	0	3	0	0	0	0	0	3	0	4	4
273	1	>64	0	1	95	0	0	25.8	94	4	1	4	0	0	0	0	0	9	1	4	9
274	1	45-54	0	1	82	0	0	27.5	89	2	1	4	0	0	0	0	5	12	3	4	14
275	1	55-64	0	1	221	1	1	27.1	101	3	1	4	0	0	0	0	3	11	3	4	13
276	1	55-64	0	0	92	0	0	23.5	91	3	0	4	0	0	0	0	0	7	0	4	7
277	1	<45	1	1	98	0	0	24.1	98.5	0	0	3	2	0	0	0	0	5	0	4	6
278	1	45-54	0	0	96	0	0	22.7	91	2	0	4	0	0	0	0	0	6	0	4	6
279	1	45-54	0	0	124	0	1	24.2	98.5	2	0	4	0	0	2	0	0	8	0	4	8
280	1	45-54	0	0	200	1	1	30.5	90	2	3	4	0	0	0	0	5	14	3	4	14
281	1	55-64	0	0	98	0	0	26.4	99.5	3	1	4	0	1	0	0	0	9	1	4	9
282	1	45-54	0	1	80	0	0	19.6	88.5	2	0	4	0	0	0	0	5	11	0	4	11
283	1	45-54	0	0	85	0	0	30.4	105	2	3	4	0	0	0	0	5	14	3	4	14
284	1	55-64	0	0	65	0	0	29.8	102	3	1	4	0	0	0	0	0	8	3	4	10
285	1	55-64	0	0	89	0	0	17.9	79.5	3	0	0	0	0	0	0	0	3	0	0	3
286	1	55-64	0	1	94	0	0	27.5	104	3	1	4	0	0	0	0	0	8	3	4	10
287	1	45-54	0	0	89	0	0	19.2	72.5	2	0	0	0	0	0	0	0	2	0	0	2
288	1	55-64	0	0	88	0	0	26.3	101	3	1	4	0	0	0	0	0	8	1	4	8
289	1	<45	0	1	89	0	0	22.3	95	0	0	4	0	0	0	0	0	4	0	4	4
290	1	45-54	0	0	83	0	0	21	85.5	2	0	3	0	0	0	0	0	5	0	4	6
291	1	55-64	0	1	126	1	1	29.4	100.5	3	1	4	0	0	2	5	5	20	3	4	22
292	1	>64	0	1	102	0	1	23.5	93	4	0	4	0	0	0	0	0	8	0	4	8
293	1	45-54	0	1	95	0	0	27.4	94	2	1	4	0	0	0	5	3	15	3	4	17
294	1	55-64	0	0	118	0	1	26.1	100.5	3	1	4	0	0	2	0	5	15	1	4	15
295	1	45-54	0	0	76	0	0	23.6	88	2	0	3	0	0	0	0	0	5	0	4	6
296	1	<45	0	0	108	0	1	30.2	93.5	0	3	4	0	0	0	0	5	12	3	4	12
297	1	55-64	0	1	117	0	1	28.9	108	3	1	4	0	0	0	0	0	8	3	4	10
298	1	55-64	0	1	101	0	1	41.2	138	3	3	4	0	0	0	0	0	10	3	4	10
299	1	45-54	0	0	109	0	1	25	93	2	1	4	0	0	0	0	5	12	1	4	12
300	1	55-64	0	0	95	0	0	23.4	96.5	3	0	4	0	0	2	0	0	9	0	4	9
301	1	>64	0	1	99	0	0	35.5	114.5	4	3	4	2	0	2	0	0	15	3	4	15
302	1	55-64	0	0	88	0	0	21.9	89	3	0	4	0	0	0	0	5	12	0	4	12
303	1	45-54	0	1	100	0	1	26.1	90	2	1	4	0	0	0	0	0	7	1	4	7
304	1	45-54	0	0	93	0	0	27.5	107.5	2	1	4	0	1	0	5	5	18	3	4	20
305	1	45-54	0	1	76	0	0	23.3	87.5	2	0	3	0	0	2	0	5	12	0	4	13
306	1	>64	0	1	150	1	1	23.2	91.5	4	0	4	0	0	2	5	0	15	0	4	15
307	1	45-54	0	1	115	0	1	26.9	103	2	1	4	0	0	0	0	5	12	1	4	12
308	1	45-54	0	1	221	1	1	26	84.5	2	1	3	0	0	0	5	0	11	1	4	12
309	1	>64	0	1	129	1	1	22.9	104	4	0	4	0	0	0	0	0	8	0	4	8
310	1	>64	0	1	119	0	1	33.9	108	4	3	4	0	0	0	0	0	11	3	4	11
311	1	55-64	0	1	112	0	1	29.6	110.5	3	1	4	2	0	0	0	5	15	3	4	17
312	1	45-54	0	1	94	0	0	20.6	94	2	0	4	0	0	0	0	0	6	0	4	6
313	1	<45	0	1	94	0	0	26.5	97.5	0	1	4	0	0	0	0	5	10	1	4	10
314	1	55-64	0	0	85	0	0	23.6	98	3	0	4	0	0	2	0	0	9	0	4	9
315	1	45-54	0	0	91	0	0	23.7	90.6	2	0	4	0	0	0	0	0	6	0	4	6
316	1	>64	0	0	103	0	1	18.6	78.5	4	0	0	0	0	2	0	0	6	0	0	6
317	1	>64	0	1	91	0	0	26.9	99	4	1	4	0	0	2	0	0	11	1	4	11
318	1	>64	0	1	103	0	1	25.2	95	4	1	4	0	0	2	0	5	16	1	4	16
319	1	45-54	0	1	105	0	1	23.6	98.5	2	0	4	0	0	0	0	5	11	0	4	11
320	1	55-64	0	0	91	0	0	23.8	91.5	3	0	4	0	0	0	0	5	12	0	4	12
321	1	55-64	0	0	108	0	1	17.6	74	3	0	0	0	0	0	0	0	3	0	0	3
322	1	55-64	0	1	90	0	0	29	118.5	3	1	4	2	1	0	0	0	11	3	4	13
323	1	<45	0	1	95	0	0	25.2	86	0	1	3	0	0	0	0	5	9	1	4	10
324	1	55-64	0	1	101	0	1	26	96.5	3	1	4	0	0	2	0	3	13	1	4	13
325	1	>64	0	0	106	0	1	25.6	96	4	1	4	0	0	0	0	0	9	1	4	9
326	1	55-64	0	1	90	0	0	18.1	76.5	3	0	0	0	0	0	0	5	8	0	0	8
327	1	<45	0	1	69	0	0	23.1	86	0	0	3	0	0	0	0	5	8	0	4	9
328	1	45-54	0	0	83	0	0	24.1	92	2	0	4	0	1	0	0	0	7	0	4	7
329	1	45-54	0	0	93	0	0	22.6	84	2	0	3	0	0	0	0	0	5	0	4	6
330	1	<45	0	0	105	0	1	27.1	97.5	0	1	4	0	0	0	0	0	5	3	4	7
331	1	>64	0	1	101	0	1	23.1	90	4	0	4	0	0	2	0	5	15	0	4	15
332	1	<45	0	1	74	0	0	20.1	68	0	0	0	2	0	0	0	0	2	0	0	2
333	1	<45	0	1	90	0	0	27.6	86	0	1	3	0	0	0	0	5	9	3	4	12
334	1	<45	0	1	98	0	0	20.7	81	0	0	3	2	0	0	0	5	10	0	4	11
335	1	55-64	1	1	103	0	1	34	109	3	3	4	0	0	2	0	5	17	3	4	17
336	1	<45	0	0	90	0	0	32.4	91	0	3	4	2	0	0	0	0	9	3	4	9
337	1	45-54	1	0	92	0	0	26.7	92.5	2	1	0	2	0	0	0	0	5	1	4	9
338	1	55-64	0	0	106	0	1	19.9	92	3	0	4	0	0	0	0	0	7	0	4	7
339	1	<45	1	1	105	0	1	26.2	96.5	0	1	3	2	1	0	0	0	7	1	4	8
340	1	<45	1	1	111	0	1	34.4	110	0	3	4	0	0	0	0	0	7	3	4	7
341	1	<45	0	1	83	0	0	20	67	0	0	0	0	1	0	0	0	1	0	0	1
342	1	<45	0	1	95	0	0	27.3	87.5	0	1	3	0	0	0	0	0	4	3	4	7
343	1	55-64	0	0	110	0	1	29.7	103.5	3	1	4	0	0	0	0	0	8	3	4	10
344	1	45-54	0	1	117	0	1	33.8	103.5	2	3	4	0	0	0	0	5	14	3	4	14
345	1	<45	1	1	115	0	1	29.7	107	0	1	4	0	1	0	0	0	6	3	4	8
346	1	<45	0	1	98	0	0	23.2	77.5	0	0	0	0	0	0	0	0	0	0	0	0
347	1	<45	0	1	98	0	0	21.3	84	0	0	3	0	0	0	0	0	3	0	4	4
348	1	<45	1	1	97	0	0	26.9	95	0	1	3	0	0	0	0	0	4	1	4	5
349	1	55-64	1	1	90	0	0	24	94	3	0	3	0	1	0	0	0	7	0	4	8
350	1	45-54	1	1	118	0	1	26.6	96	2	1	3	0	0	0	0	0	6	1	4	7
351	1	55-64	0	1	98	0	0	23.8	82.5	3	0	3	0	0	0	0	0	6	0	4	7
352	1	<45	0	1	88	0	0	26.1	91.5	0	1	4	0	0	0	0	5	10	1	4	10
353	1	45-54	0	1	108	0	1	22.7	84	2	0	3	0	0	0	0	0	5	0	4	6
354	1	<45	1	0	90	0	0	15.5	85	0	0	0	0	1	0	0	0	1	0	0	1
355	1	<45	0	1	106	0	1	23.9	92	0	0	4	2	0	0	0	5	11	0	4	11
356	1	45-54	0	1	101	0	1	28.3	110.5	2	1	4	0	0	0	0	0	7	3	4	9
357	1	<45	1	1	101	0	1	22.9	90	0	0	0	2	0	0	0	0	2	0	4	6
358	1	45-54	1	1	106	0	1	23.9	94	2	0	3	0	0	0	0	5	10	0	4	11
359	1	<45	0	1	95	0	0	23.4	78.5	0	0	0	2	0	0	0	0	2	0	0	2
360	1	<45	1	1	90	0	0	26.2	97.5	0	1	3	2	0	0	0	0	6	1	4	7
361	1	<45	1	1	95	0	0	23.5	89.5	0	0	0	2	0	0	0	0	2	0	0	2
362	1	45-54	1	1	97	0	0	25.4	93.5	2	1	0	0	1	0	0	0	4	1	4	8
363	1	45-54	1	0	85	0	0	31.2	109	2	3	4	0	0	0	0	0	9	3	4	9
364	1	45-54	0	0	85	0	0	27.8	99.5	2	1	4	0	0	0	0	0	7	3	4	9
365	1	<45	1	0	76	0	0	29.5	102	0	1	3	0	1	0	0	5	10	3	4	13
366	1	<45	0	1	83	0	0	23.7	82.5	0	0	3	0	0	0	0	3	6	0	4	7
367	1	45-54	1	0	78	0	0	28.3	102	2	1	3	0	0	0	0	0	6	3	4	9
368	1	<45	1	1	72	0	0	18.2	72	0	0	0	0	1	0	0	3	4	0	0	4
369	1	<45	0	1	95	0	0	20.8	73	0	0	0	0	0	0	0	0	0	0	0	0
370	1	<45	1	0	97	0	0	19	71	0	0	0	0	0	0	0	0	0	0	0	0
371	1	<45	1	1	87	0	0	19.8	73	0	0	0	0	0	0	0	5	5	0	0	5
372	1	<45	1	0	95	0	0	25.8	96	0	1	3	0	1	0	0	0	5	1	4	6
373	1	<45	1	0	87	0	0	29.4	105	0	1	4	2	1	0	0	5	13	3	4	15
374	1	45-54	1	1	90	0	0	22.9	88	2	0	0	0	0	0	0	0	2	0	0	2
375	1	<45	0	0	85	0	0	22.5	71.5	0	0	0	0	0	0	0	0	0	0	0	0
376	1	<45	1	0	67	0	0	28.1	94.5	0	1	3	0	1	0	0	0	5	3	4	8
377	1	<45	0	1	80	0	0	23.8	88	0	0	3	2	0	0	0	3	8	0	4	9
378	1	<45	1	0	95	0	0	22.1	86.5	0	0	0	0	0	0	0	5	5	0	0	5
379	1	<45	1	0	100	0	1	25.3	93	0	1	0	0	0	0	0	0	1	1	4	5
380	1	<45	0	1	110	0	1	26.3	91.5	0	1	4	2	0	0	0	0	7	1	4	7
381	1	<45	1	1	103	0	1	23.3	86	0	0	0	0	0	2	0	5	7	0	0	7
382	1	<45	1	0	95	0	0	25.8	88	0	1	0	0	0	0	0	0	1	1	0	1
383	1	<45	1	0	87	0	0	25.2	94	0	1	3	0	1	0	0	0	5	1	4	6
384	1	<45	1	0	76	0	0	17.3	77	0	0	0	2	1	0	0	5	8	0	0	8
385	1	<45	1	1	103	0	1	33	113.5	0	3	4	2	1	0	0	0	10	3	4	10
386	1	45-54	1	1	105	0	1	21.8	85	2	0	0	2	1	0	0	0	5	0	0	5
387	1	<45	1	1	92	0	0	19.9	80	0	0	0	2	0	0	0	3	5	0	0	5
388	1	<45	1	1	85	0	0	26.7	97	0	1	3	0	0	0	0	0	4	1	4	5
389	1	<45	1	1	100	0	1	34.4	113.5	0	3	4	2	0	0	0	0	9	3	4	9
390	1	45-54	1	1	183	1	1	28.1	104	2	1	4	0	0	0	5	5	17	3	4	19
391	1	45-54	1	1	118	0	1	28.5	101	2	1	3	2	1	2	5	5	21	3	4	24
392	1	<45	1	1	85	0	0	26.2	95	0	1	3	2	0	0	5	0	11	1	4	12
393	1	<45	0	1	80	0	0	26.6	85.5	0	1	3	2	0	0	0	3	9	1	4	10
394	1	55-64	1	1	110	0	1	36.7	131	3	3	4	0	0	0	0	5	15	3	4	15
395	1	45-54	1	0	76	0	0	22.3	88	2	0	0	0	0	0	0	0	2	0	0	2
396	1	<45	1	0	97	0	0	24.4	95	0	0	3	0	0	0	0	0	3	0	4	4
397	1	<45	1	0	80	0	0	26.4	91	0	1	0	0	0	0	0	3	4	1	4	8
398	1	45-54	1	0	118	0	1	28.3	97	2	1	3	0	1	0	0	5	12	3	4	15
399	1	<45	1	0	95	0	0	37.7	118	0	3	4	2	0	0	0	0	9	3	4	9
400	1	<45	1	0	228	1	1	25	90	0	0	0	0	1	0	0	5	6	0	4	10
401	1	<45	1	0	83	0	0	29.4	101	0	1	3	0	1	0	0	0	5	3	4	8
402	1	45-54	1	0	90	0	0	24.6	96	2	0	3	0	1	0	0	0	6	0	4	7
403	1	45-54	1	0	97	0	0	25.1	92	2	1	0	2	0	0	0	0	5	1	4	9
404	1	<45	1	0	85	0	0	27.1	96	0	1	3	0	0	0	0	5	9	3	4	12
405	1	<45	0	0	81	0	0	35.6	114.5	0	3	4	0	1	0	0	0	8	3	4	8
406	1	<45	0	0	79	0	0	22.7	89	0	0	4	2	1	0	0	0	7	0	4	7
407	1	>64	1	0	92	0	0	22.4	98.5	4	0	3	0	1	0	0	0	8	0	4	9
408	1	<45	1	0	84	0	0	19.3	78.5	0	0	0	0	0	0	0	0	0	0	0	0
409	1	<45	0	0	82	0	0	17.5	70	0	0	0	2	1	0	0	0	3	0	0	3
410	1	<45	0	1	100	0	1	27.9	99	0	1	4	0	0	0	0	0	5	3	4	7
411	1	<45	0	1	95	0	0	36.3	103	0	3	4	0	1	0	0	5	13	3	4	13
412	1	45-54	0	1	108	0	1	19.1	80	2	0	3	2	0	0	0	5	12	0	4	13
413	1	<45	0	1	179	1	1	28	93	0	1	4	0	0	0	5	5	15	3	4	17
414	1	<45	0	1	80	0	0	28.4	90.5	0	1	4	0	0	0	0	0	5	3	4	7
415	1	<45	1	1	73	0	0	21.1	92	0	0	0	0	0	0	0	0	0	0	4	4
416	1	<45	1	1	83	0	0	18.5	76	0	0	0	0	1	0	0	0	1	0	0	1
417	1	<45	0	1	99	0	0	24.1	96.5	0	0	4	0	0	0	0	0	4	0	4	4
418	1	45-54	1	1	93	0	0	28.5	99	2	1	3	0	1	2	0	0	9	3	4	12
419	1	<45	1	1	90	0	0	20.7	79	0	0	0	2	0	0	0	0	2	0	0	2
420	1	<45	1	1	85	0	0	25.1	93	0	1	0	2	1	0	0	0	4	1	4	8
421	1	45-54	1	0	85	0	0	24.9	92	2	0	0	2	1	0	0	0	5	0	4	9
422	1	<45	1	1	87	0	0	22.1	81	0	0	0	0	0	0	0	0	0	0	0	0
423	1	45-54	1	0	80	0	0	24.4	84.5	2	0	0	2	0	0	0	0	4	0	0	4
424	1	45-54	1	0	80	0	0	26.1	100	2	1	3	0	1	0	0	0	7	1	4	8
425	1	<45	1	1	90	0	0	22.2	80	0	0	0	2	1	0	0	5	8	0	0	8
426	1	55-64	1	0	141	1	1	22.4	93	3	0	0	0	0	0	5	0	8	0	4	12
427	1	<45	1	0	76	0	0	24.7	93	0	0	0	2	1	0	0	0	3	0	4	7
428	1	<45	1	0	105	0	1	22.1	89	0	0	0	0	1	0	0	0	1	0	0	1
429	1	<45	1	1	90	0	0	34.3	121	0	3	4	2	0	0	5	3	17	3	4	17
430	1	<45	1	1	92	0	0	21.8	91	0	0	0	2	1	0	0	5	8	0	4	12
431	1	<45	0	1	83	0	0	22.7	88	0	0	3	0	0	0	0	5	8	0	4	9
432	1	<45	0	0	90	0	0	21.8	79	0	0	0	0	0	0	0	5	5	0	0	5
433	1	<45	1	0	105	0	1	17.8	72.5	0	0	0	0	0	0	0	0	0	0	0	0
434	1	<45	1	0	83	0	0	24.6	92	0	0	0	0	0	0	0	0	0	0	4	4
435	1	<45	0	1	85	0	0	24.1	93	0	0	4	0	0	0	5	5	14	0	4	14
436	1	55-64	0	1	90	0	0	29.7	98	3	1	4	0	0	2	0	0	10	3	4	12
437	1	<45	0	1	90	0	0	25.5	90	0	1	4	0	0	0	0	0	5	1	4	5
438	1	<45	1	1	90	0	0	24.1	90.5	0	0	0	2	0	0	5	5	12	0	4	16
439	1	<45	1	0	92	0	0	28.9	112	0	1	4	0	1	0	0	3	9	3	4	11
440	1	45-54	0	0	110	0	1	23.8	90	2	0	4	0	1	0	0	5	12	0	4	12
441	1	<45	1	1	72	0	0	26.3	96	0	1	3	0	0	0	0	5	9	1	4	10
442	1	<45	1	0	71	0	0	20.6	75	0	0	0	0	1	0	0	0	1	0	0	1
443	1	<45	1	1	110	0	1	23	94	0	0	3	0	0	0	0	5	8	0	4	9
444	1	45-54	1	1	85	0	0	27.7	103	2	1	4	0	0	0	0	0	7	3	4	9
445	1	45-54	1	1	74	0	0	28.7	98	2	1	3	0	0	0	0	0	6	3	4	9
446	1	<45	1	0	105	0	1	30.1	103	0	3	4	0	0	0	0	5	12	3	4	12
447	1	<45	1	0	90	0	0	19.2	75	0	0	0	0	0	0	0	3	3	0	0	3
448	1	<45	1	0	100	0	1	24.1	89	0	0	0	0	1	0	0	0	1	0	0	1
449	1	45-54	1	0	74	0	0	16.6	72	2	0	0	0	0	0	0	0	2	0	0	2
450	1	<45	1	0	100	0	1	26.8	96	0	1	3	0	1	0	0	0	5	1	4	6
451	1	<45	1	0	95	0	0	17.8	74	0	0	0	0	0	0	0	0	0	0	0	0
452	1	45-54	1	0	85	0	0	23.4	86	2	0	0	0	1	0	0	0	3	0	0	3
453	1	45-54	1	0	103	0	1	28.9	95	2	1	3	0	1	0	0	0	7	3	4	10
454	1	<45	1	0	124	0	1	18	69	0	0	0	0	0	2	0	0	2	0	0	2
455	1	<45	1	0	80	0	0	22.1	84	0	0	0	0	0	0	0	0	0	0	0	0
456	1	<45	1	0	97	0	0	24.4	90	0	0	0	2	1	0	0	3	6	0	4	10
457	1	45-54	1	0	90	0	0	23.2	83	2	0	0	0	0	2	0	0	4	0	0	4
458	1	45-54	1	0	83	0	0	23.7	92	2	0	0	0	0	0	0	0	2	0	4	6
459	1	<45	1	0	95	0	0	26.8	100	0	1	3	0	0	2	0	5	11	1	4	12
460	1	<45	1	0	97	0	0	29.5	99	0	1	3	0	0	2	0	5	11	3	4	14
461	1	<45	1	0	95	0	0	23.6	89	0	0	0	0	1	0	0	0	1	0	0	1
462	1	<45	1	0	105	0	1	21	71	0	0	0	0	0	0	0	0	0	0	0	0
463	1	45-54	1	0	113	0	1	17.9	73	2	0	0	0	0	0	0	0	2	0	0	2
464	1	45-54	1	0	100	0	1	23.2	82	2	0	0	0	0	0	0	0	2	0	0	2
465	1	<45	1	0	97	0	0	20.8	77	0	0	0	0	0	0	0	0	0	0	0	0
466	1	<45	1	0	98	0	0	20.2	83	0	0	0	0	1	0	0	0	1	0	0	1
467	1	<45	1	0	259	1	1	32.9	115	0	3	4	0	1	0	0	3	11	3	4	11
468	1	<45	1	0	83	0	0	20.2	83	0	0	0	0	1	0	0	0	1	0	0	1
469	1	45-54	1	0	108	0	1	23.2	87	2	0	0	0	1	0	0	5	8	0	0	8
470	1	<45	1	0	78	0	0	23.5	88	0	0	0	0	0	0	0	0	0	0	0	0
471	1	45-54	0	1	83	0	0	22.2	82	2	0	3	0	0	0	0	0	5	0	4	6
472	1	45-54	1	1	100	0	1	26.8	96.5	2	1	3	0	1	0	0	0	7	1	4	8
473	1	<45	1	1	95	0	0	26.4	91.5	0	1	0	2	0	0	0	3	6	1	4	10
474	1	<45	1	1	87	0	0	19.8	81	0	0	0	2	0	0	0	5	7	0	0	7
475	1	55-64	1	1	98	0	0	20.3	83.5	3	0	0	0	1	0	5	0	9	0	0	9
476	1	45-54	1	0	95	0	0	27.1	100	2	1	3	0	0	0	0	5	11	3	4	14
477	1	<45	1	0	103	0	1	22.6	87	0	0	0	0	0	0	0	0	0	0	0	0
478	1	<45	1	1	87	0	0	26.6	99	0	1	3	0	0	0	0	5	9	1	4	10
479	1	<45	1	1	92	0	0	21.4	81	0	0	0	0	0	0	0	3	3	0	0	3
480	1	<45	1	1	98	0	0	26.5	96	0	1	3	0	1	0	0	0	5	1	4	6
481	1	<45	1	1	90	0	0	25.8	91	0	1	0	0	1	0	0	0	2	1	4	6
482	1	<45	0	1	87	0	0	17.8	81	0	0	3	0	0	0	0	0	3	0	4	4
483	1	<45	0	1	83	0	0	17.4	75	0	0	0	0	0	0	0	0	0	0	0	0
484	1	<45	0	1	85	0	0	27.8	94	0	1	4	0	0	0	0	3	8	3	4	10
485	1	<45	1	1	78	0	0	19	74	0	0	0	0	1	0	0	0	1	0	0	1
486	1	<45	0	1	80	0	0	25.9	92	0	1	4	0	1	0	0	5	11	1	4	11
487	1	<45	0	0	85	0	0	22.4	73.5	0	0	0	2	1	0	0	0	3	0	0	3
488	1	45-54	1	0	110	0	1	27.2	102	2	1	3	0	0	0	0	0	6	3	4	9
489	1	<45	0	1	80	0	0	22.4	88	0	0	3	2	0	0	5	5	15	0	4	16
490	1	<45	1	1	92	0	0	23.5	85.5	0	0	0	0	0	0	0	5	5	0	0	5
491	1	<45	1	1	92	0	0	22.7	89	0	0	0	2	0	0	0	0	2	0	0	2
492	1	<45	1	1	94	0	0	23.4	95	0	0	3	2	0	0	0	0	5	0	4	6
493	1	<45	0	1	74	0	0	24.6	92	0	0	4	0	0	0	0	5	9	0	4	9
494	1	<45	1	0	90	0	0	26.6	99	0	1	3	2	0	0	0	0	6	1	4	7
495	1	<45	0	1	63	0	0	29.4	102	0	1	4	0	0	0	0	5	10	3	4	12
496	1	<45	0	1	95	0	0	28.9	99	0	1	4	2	0	0	0	0	7	3	4	9
497	1	<45	0	1	88	0	0	20.1	70	0	0	0	0	0	0	0	0	0	0	0	0
498	1	<45	0	0	85	0	0	18.7	75	0	0	0	2	0	0	0	3	5	0	0	5
499	1	<45	0	1	87	0	0	23.5	94.5	0	0	4	2	0	0	0	0	6	0	4	6
500	1	<45	1	0	72	0	0	19.7	78	0	0	0	0	0	0	0	0	0	0	0	0
501	1	<45	0	1	87	0	0	21.9	75.5	0	0	0	2	0	0	0	0	2	0	0	2
502	1	<45	1	1	90	0	0	23.2	85	0	0	0	0	0	0	0	0	0	0	0	0
503	1	>64	0	0	141	1	1	34.6	88	4	3	3	0	0	2	5	0	17	3	4	18
504	1	55-64	1	0	90	0	0	22.8	81	3	0	0	2	0	0	0	5	10	0	0	10
505	1	55-64	1	0	95	0	0	19.4	76	3	0	0	0	0	0	0	0	3	0	0	3
506	1	55-64	0	0	103	0	1	27.5	84	3	1	3	0	1	0	0	5	13	3	4	16
507	1	>64	0	1	87	0	0	20.5	84	4	0	3	0	0	0	5	5	17	0	4	18
508	1	<45	0	0	93	0	0	26	91	0	1	4	0	1	2	0	3	11	1	4	11
509	1	55-64	1	0	82	0	0	22.5	79	3	0	0	2	1	0	0	0	6	0	0	6
510	1	>64	0	0	185	1	1	27.3	85	4	1	3	0	0	2	5	0	15	3	4	18
511	1	55-64	0	0	111	0	1	23.1	82.5	3	0	3	0	0	0	0	3	9	0	4	10
512	1	<45	0	0	110	0	1	28	122	0	1	4	0	0	0	0	5	10	3	4	12
513	1	<45	1	0	135	1	1	24.8	114	0	0	4	0	1	0	0	3	8	0	4	8
514	1	45-54	1	0	103	0	1	26	96	2	1	3	0	1	0	0	5	12	1	4	13
515	1	<45	1	0	108	0	1	24.8	89	0	0	0	0	1	0	0	0	1	0	0	1
516	1	<45	1	0	83	0	0	36	120	0	3	4	0	1	0	0	3	11	3	4	11
517	1	55-64	0	0	74	0	0	23.1	95	3	0	4	0	1	0	0	5	13	0	4	13
518	1	55-64	1	1	122	0	1	24.9	87.5	3	0	0	0	0	0	0	5	8	0	0	8
519	1	<45	0	1	103	0	1	26.2	99	0	1	4	0	1	0	0	3	9	1	4	9
520	1	>64	0	0	103	0	1	15.6	68	4	0	0	0	1	0	0	0	5	0	0	5
521	1	55-64	0	1	95	0	0	20.5	82	3	0	3	0	0	2	0	5	13	0	4	14
522	1	45-54	1	0	95	0	0	24.9	78	2	0	0	0	0	0	0	5	7	0	0	7
523	1	<45	0	0	85	0	0	30	110	0	3	4	0	1	0	0	0	8	3	4	8
524	1	<45	0	0	78	0	0	25.1	86.5	0	1	3	0	1	0	0	0	5	1	4	6
525	1	<45	1	0	110	0	1	27.7	102	0	1	3	0	1	0	0	5	10	3	4	13
526	1	45-54	1	0	113	0	1	24.2	97	2	0	3	0	0	0	0	0	5	0	4	6
527	1	>64	0	0	83	0	0	21.5	95	4	0	4	0	1	0	0	0	9	0	4	9
528	1	45-54	1	0	90	0	0	20.3	83	2	0	0	0	0	0	0	5	7	0	0	7
529	1	45-54	0	0	87	0	0	23.4	82	2	0	3	0	0	0	0	0	5	0	4	6
530	1	45-54	0	0	125	0	1	24.7	102	2	0	4	0	1	0	0	0	7	0	4	7
531	1	<45	1	0	103	0	1	26	85	0	1	0	0	1	0	0	0	2	1	0	2
532	1	55-64	0	0	128	1	1	25	93	3	0	4	0	0	0	0	0	7	0	4	7
533	1	45-54	0	0	95	0	0	26.2	106	2	1	4	0	0	2	5	0	14	1	4	14
534	1	<45	0	0	124	0	1	26.5	98	0	1	4	0	1	0	0	0	6	1	4	6
535	1	45-54	0	0	134	1	1	26.7	96.5	2	1	4	0	1	2	0	0	10	1	4	10
536	1	<45	0	1	86	0	0	19.9	66	0	0	0	2	1	0	0	5	8	0	0	8
537	1	<45	1	0	86	0	0	16.5	64	0	0	0	0	1	0	0	3	4	0	0	4
538	1	<45	0	0	88	0	0	18.3	63	0	0	0	0	0	0	0	3	3	0	0	3
539	1	<45	1	0	88	0	0	20	66	0	0	0	0	1	0	0	0	1	0	0	1
540	1	<45	1	0	104	0	1	19	66	0	0	0	2	1	0	0	0	3	0	0	3
541	1	<45	1	0	132	1	1	16	63	0	0	0	2	1	0	0	0	3	0	0	3
542	1	<45	1	0	72	0	0	18.7	67	0	0	0	0	1	0	0	0	1	0	0	1
543	1	<45	1	1	60	0	0	21.1	72	0	0	0	0	1	0	0	3	4	0	0	4
544	1	<45	1	0	98	0	0	24.3	80	0	0	0	2	0	0	0	0	2	0	0	2
545	1	<45	0	0	96	0	0	20.2	71	0	0	0	2	1	0	0	0	3	0	0	3
546	1	<45	1	0	110	0	1	17.9	68	0	0	0	0	1	0	0	5	6	0	0	6
547	1	<45	1	0	79	0	0	17	67	0	0	0	0	1	0	0	0	1	0	0	1
548	1	<45	0	0	91	0	0	25.2	78	0	1	0	0	1	0	0	3	5	1	0	5
549	1	<45	0	0	78	0	0	21.7	69	0	0	0	2	1	0	0	5	8	0	0	8
550	1	>64	1	0	128	1	1	17.1	71	4	0	0	2	0	0	0	0	6	0	0	6
551	1	55-64	0	0	116	0	1	33.7	95	3	3	4	0	0	0	0	5	15	3	4	15
552	1	<45	1	0	90	0	0	25.1	86	0	1	0	0	1	0	0	0	2	1	0	2
553	1	55-64	0	0	108	0	1	23.1	72	3	0	0	0	1	0	0	0	4	0	0	4
554	1	<45	1	0	87	0	0	29.5	94	0	1	3	0	1	0	0	0	5	3	4	8
555	1	<45	1	0	87	0	0	38.7	120	0	3	4	0	1	0	0	0	8	3	4	8
556	1	<45	0	0	73	0	0	20.2	71	0	0	0	2	0	0	0	0	2	0	0	2
557	1	45-54	1	1	138	1	1	29.1	110	2	1	4	2	0	0	5	5	19	3	4	21
558	1	55-64	0	0	241	1	1	23.7	79	3	0	0	0	1	0	0	0	4	0	0	4
559	1	<45	0	0	83	0	0	23.6	80	0	0	3	0	1	0	5	5	14	0	4	15
560	1	45-54	1	0	111	0	1	28.7	92	2	1	0	0	1	0	0	0	4	3	4	10
561	1	>64	0	0	90	0	0	16.4	67	4	0	0	0	1	0	0	0	5	0	0	5
562	1	45-54	0	0	114	0	1	24.2	74	2	0	0	0	1	0	0	0	3	0	0	3
563	1	45-54	0	0	95	0	0	29.5	89	2	1	4	0	1	0	0	0	8	3	4	10
564	1	55-64	0	0	98	0	0	24.3	89	3	0	4	0	0	2	0	0	9	0	4	9
565	1	45-54	0	0	69	0	0	23.8	75	2	0	0	0	1	0	0	0	3	0	0	3
566	1	<45	1	0	96	0	0	24.1	82	0	0	0	0	1	0	0	0	1	0	0	1
567	1	<45	0	0	69	0	0	22.8	76	0	0	0	0	1	0	0	5	6	0	0	6
568	1	<45	0	0	74	0	0	26.3	75	0	1	0	0	1	0	0	0	2	1	0	2
569	1	<45	0	0	99	0	0	20.8	73	0	0	0	0	1	0	0	0	1	0	0	1
570	1	<45	0	0	96	0	0	26.2	76	0	1	0	0	1	0	0	0	2	1	0	2
571	1	>64	0	0	122	0	1	27.4	87	4	1	3	2	1	0	0	5	16	3	4	19
572	1	>64	0	0	116	0	1	29.9	89	4	1	4	0	1	0	0	0	10	3	4	12
573	1	55-64	1	0	108	0	1	23	81	3	0	0	0	1	2	0	0	6	0	0	6
574	1	>64	0	0	74	0	0	17.9	69	4	0	0	0	1	0	0	5	10	0	0	10
575	1	45-54	0	0	108	0	1	23	74	2	0	0	0	1	2	0	5	10	0	0	10
576	1	<45	0	0	90	0	0	21.7	63	0	0	0	0	1	0	0	0	1	0	0	1
577	1	>64	0	0	114	0	1	24.3	83	4	0	3	0	1	2	0	0	10	0	4	11
578	1	45-54	0	0	114	0	1	32.2	102	2	3	4	0	1	0	0	0	10	3	4	10
579	1	>64	0	0	90	0	0	21.8	79	4	0	0	0	0	0	0	0	4	0	0	4
580	1	<45	0	0	61	0	0	27.6	82	0	1	3	0	1	0	0	0	5	3	4	8
581	1	>64	0	0	138	1	1	23.3	70	4	0	0	0	1	0	0	0	5	0	0	5
582	1	>64	0	0	128	1	1	25.1	80	4	1	3	0	1	0	0	0	9	1	4	10
583	1	45-54	1	0	66	0	0	29.6	97	2	1	3	0	1	0	0	0	7	3	4	10
584	1	55-64	0	0	93	0	0	30.9	100	3	3	4	0	1	0	0	0	11	3	4	11
585	1	<45	0	0	106	0	1	20.6	68	0	0	0	0	0	0	0	3	3	0	0	3
586	1	45-54	0	0	135	1	1	27.8	92	2	1	4	0	0	0	0	0	7	3	4	9
587	1	55-64	0	0	101	0	1	34.1	98	3	3	4	0	1	2	0	0	13	3	4	13
588	1	<45	0	1	83	0	0	26.5	80	0	1	3	0	1	0	0	0	5	1	4	6
589	1	<45	0	1	108	0	1	39.1	113	0	3	4	0	1	0	0	0	8	3	4	8
590	1	<45	1	0	103	0	1	22.2	76	0	0	0	0	0	0	0	0	0	0	0	0
591	1	45-54	0	0	98	0	0	22	73	2	0	0	0	1	0	0	0	3	0	0	3
592	1	45-54	0	0	101	0	1	29.6	87	2	1	3	2	1	0	0	0	9	3	4	12
593	1	55-64	0	0	108	0	1	23.2	70	3	0	0	0	1	0	0	0	4	0	0	4
594	1	<45	0	0	65	0	0	26.7	89	0	1	4	0	1	0	0	0	6	1	4	6
595	1	45-54	0	0	96	0	0	36.7	93	2	3	4	0	1	0	0	5	15	3	4	15
596	1	55-64	0	0	111	0	1	30.6	89	3	3	4	0	1	0	0	0	11	3	4	11
597	1	55-64	1	0	83	0	0	19.3	75	3	0	0	0	1	0	0	0	4	0	0	4
598	1	45-54	0	0	146	1	1	21.3	73	2	0	0	0	1	2	0	0	5	0	0	5
599	1	45-54	0	0	96	0	0	37.6	115	2	3	4	0	1	0	0	0	10	3	4	10
600	1	>64	0	0	138	1	1	23.8	86	4	0	3	0	1	2	0	0	10	0	4	11
601	1	55-64	0	0	103	0	1	25.2	91	3	1	4	0	0	0	0	0	8	1	4	8
602	1	<45	0	0	98	0	0	20.8	67	0	0	0	0	0	0	0	0	0	0	0	0
603	1	<45	0	0	119	0	1	26.3	82	0	1	3	0	0	0	0	5	9	1	4	10
604	1	<45	0	0	78	0	0	24.6	78	0	0	0	2	1	2	0	5	10	0	0	10
605	1	<45	0	0	101	0	1	26.3	83	0	1	3	0	1	0	0	0	5	1	4	6
606	1	>64	0	0	101	0	1	26.6	92	4	1	4	0	0	0	0	0	9	1	4	9
607	1	45-54	0	0	96	0	0	21.4	74	2	0	0	0	0	2	5	3	12	0	0	12
608	1	<45	0	0	155	1	1	33	96	0	3	4	0	1	0	0	0	8	3	4	8
609	1	45-54	0	0	85	0	0	28.8	85	2	1	3	2	0	2	0	5	15	3	4	18
610	1	45-54	0	0	101	0	1	19.4	62	2	0	0	0	0	0	5	5	12	0	0	12
611	1	45-54	0	0	70	0	0	26.1	78	2	1	0	0	0	0	0	0	3	1	0	3
612	1	45-54	0	0	98	0	0	27.9	86	2	1	3	0	1	2	0	0	9	3	4	12
613	1	>64	0	0	100	0	1	16.6	72	4	0	0	0	1	0	0	0	5	0	0	5
614	1	45-54	0	0	116	0	1	20.8	60	2	0	0	0	0	0	5	3	10	0	0	10
615	1	<45	0	0	83	0	0	19.6	69	0	0	0	0	1	0	0	0	1	0	0	1
616	1	55-64	1	1	350	1	1	25.2	89	3	1	0	0	1	0	0	0	5	1	0	5
617	1	55-64	0	0	116	0	1	31.4	96	3	3	4	0	1	0	0	0	11	3	4	11
618	1	<45	0	0	119	0	1	27.8	82	0	1	3	2	1	0	0	0	7	3	4	10
619	1	55-64	0	0	101	0	1	26.3	87	3	1	3	0	1	2	0	0	10	1	4	11
620	1	>64	1	0	107	0	1	16.1	72	4	0	0	0	1	0	0	0	5	0	0	5
621	1	<45	0	1	85	0	0	29.6	87	0	1	3	0	0	0	0	0	4	3	4	7
622	1	55-64	1	1	155	1	1	24.3	86	3	0	0	0	0	0	0	5	8	0	0	8
623	1	55-64	0	0	98	0	0	22.3	67	3	0	0	0	0	0	0	5	8	0	0	8
624	1	45-54	1	1	106	0	1	28.6	91	2	1	0	0	0	0	0	0	3	3	4	9
625	1	45-54	1	0	101	0	1	21.4	76	2	0	0	0	0	0	0	0	2	0	0	2
626	1	45-54	1	0	117	0	1	28.3	90	2	1	0	0	0	0	0	5	8	3	4	14
627	1	55-64	1	1	138	1	1	21	80	3	0	0	0	1	0	0	0	4	0	0	4
628	1	45-54	1	1	91	0	0	24.5	77	2	0	0	2	1	0	5	5	15	0	0	15
629	1	>64	0	1	101	0	1	21.5	83	4	0	3	0	0	0	0	5	12	0	4	13
630	1	>64	0	0	98	0	0	25	84	4	1	3	0	0	2	0	0	10	1	4	11
631	1	55-64	1	1	119	0	1	20.5	73	3	0	0	0	0	0	0	5	8	0	0	8
632	1	45-54	1	0	143	1	1	22.3	75	2	0	0	2	1	0	0	0	5	0	0	5
633	1	>64	1	1	106	0	1	22.7	88	4	0	0	0	1	2	0	5	12	0	0	12
634	1	>64	1	1	229	1	1	29.4	97	4	1	3	0	0	0	0	0	8	3	4	11
635	1	>64	1	1	80	0	0	22.2	72	4	0	0	0	0	0	0	0	4	0	0	4
636	1	>64	1	1	98	0	0	23.5	82	4	0	0	0	1	2	0	0	7	0	0	7
637	1	>64	1	1	108	0	1	28.4	88	4	1	0	2	1	0	0	5	13	3	0	15
638	1	>64	1	1	103	0	1	23.4	80	4	0	0	0	1	0	0	5	10	0	0	10
639	1	>64	1	1	98	0	0	23.1	84	4	0	0	0	0	0	0	0	4	0	0	4
640	1	>64	1	1	103	0	1	21.2	81	4	0	0	0	1	0	0	0	5	0	0	5
641	1	55-64	0	1	119	0	1	24.8	82	3	0	3	0	0	0	0	0	6	0	4	7
642	1	>64	0	0	111	0	1	22.9	84	4	0	3	0	0	2	0	5	14	0	4	15
643	1	>64	0	0	108	0	1	31	92	4	3	4	0	0	2	0	0	13	3	4	13
644	1	>64	0	1	98	0	0	22.2	86	4	0	3	0	0	0	0	0	7	0	4	8
645	1	>64	1	1	93	0	0	23.3	87	4	0	0	0	1	2	0	0	7	0	0	7
646	1	>64	1	1	88	0	0	25.6	85	4	1	0	2	1	0	0	0	8	1	0	8
647	1	>64	0	0	98	0	0	36.7	100	4	3	4	0	1	0	0	0	12	3	4	12
648	1	>64	0	1	88	0	0	24.9	77	4	0	0	0	0	2	0	5	11	0	0	11
649	1	>64	0	1	98	0	0	23.3	75	4	0	0	0	1	0	0	0	5	0	0	5
650	1	55-64	0	0	101	0	1	21.7	74	3	0	0	0	0	2	0	0	5	0	0	5
651	1	>64	1	1	93	0	0	25.4	89	4	1	0	0	1	0	0	0	6	1	0	6
652	1	55-64	0	1	74	0	0	25.8	89	3	1	4	0	0	0	0	5	13	1	4	13
653	1	>64	0	0	101	0	1	31.5	90	4	3	4	0	0	2	5	0	18	3	4	18
654	1	>64	0	0	116	0	1	23.4	79	4	0	0	0	1	0	0	5	10	0	0	10
655	1	>64	1	1	103	0	1	15.4	65	4	0	0	2	0	0	0	0	6	0	0	6
656	1	>64	1	1	108	0	1	25.2	91	4	1	0	0	1	0	0	0	6	1	4	10
657	1	55-64	1	1	101	0	1	26.9	88	3	1	0	0	0	0	0	0	4	1	0	4
658	1	55-64	1	1	122	0	1	27.2	94	3	1	3	0	0	2	5	5	19	3	4	22
659	1	45-54	0	0	229	1	1	26.4	78	2	1	0	0	0	2	5	5	15	1	0	15
660	1	>64	0	1	117	0	1	29.2	86	4	1	3	0	0	0	0	0	8	3	4	11
661	1	<45	1	0	98	0	0	19.5	68	0	0	0	0	0	0	0	0	0	0	0	0
662	1	>64	1	1	116	0	1	28.4	97	4	1	3	2	1	2	0	0	13	3	4	16
663	1	>64	0	0	98	0	0	29.2	90	4	1	4	0	1	0	0	0	10	3	4	12
664	1	<45	1	0	88	0	0	24.3	70	0	0	0	0	0	0	0	0	0	0	0	0
665	1	45-54	1	1	114	0	1	31.8	92	2	3	0	0	1	0	0	0	6	3	4	10
666	1	>64	0	0	98	0	0	22.3	71	4	0	0	0	0	2	5	0	11	0	0	11
667	1	>64	0	0	103	0	1	26.2	91	4	1	4	0	0	2	0	0	11	1	4	11
668	1	55-64	1	1	96	0	0	26.2	88	3	1	0	0	1	0	0	0	5	1	0	5
669	1	55-64	1	1	106	0	1	27.5	99	3	1	3	0	0	0	0	0	7	3	4	10
670	1	>64	0	1	90	0	0	21.4	86	4	0	3	0	0	0	0	0	7	0	4	8
671	1	>64	1	1	103	0	1	25.5	89	4	1	0	2	1	0	0	0	8	1	0	8
672	1	>64	0	1	108	0	1	25.9	82	4	1	3	0	0	0	0	0	8	1	4	9
673	1	55-64	1	0	76	0	0	22.7	83	3	0	0	0	0	2	0	0	5	0	0	5
674	1	>64	1	0	117	0	1	26.4	87	4	1	0	0	1	2	5	0	13	1	0	13
675	1	>64	1	1	122	0	1	24.3	91	4	0	0	0	0	2	5	5	16	0	4	20
676	1	>64	0	0	70	0	0	22.4	82	4	0	3	0	0	2	0	0	9	0	4	10
677	1	>64	1	1	198	1	1	26.3	102	4	1	3	2	1	0	0	5	16	1	4	17
678	1	>64	1	1	98	0	0	25	84	4	0	0	0	1	2	5	5	17	0	0	17
679	1	<45	0	1	93	0	0	36.1	95	0	3	4	0	1	0	0	5	13	3	4	13
680	1	>64	1	1	164	1	1	33.6	115	4	3	4	2	0	2	5	5	25	3	4	25
681	1	>64	0	0	125	0	1	25.7	82	4	1	3	0	0	0	0	0	8	1	4	9
682	1	>64	0	1	96	0	0	25.1	73	4	1	0	0	1	0	0	0	6	1	0	6
683	1	>64	0	0	111	0	1	21.4	79	4	0	0	0	0	0	5	5	14	0	0	14
684	1	55-64	0	1	96	0	0	21.8	72	3	0	0	0	1	0	0	0	4	0	0	4
685	1	45-54	0	0	216	1	1	20.5	73	2	0	0	0	0	0	0	0	2	0	0	2
686	1	>64	1	1	106	0	1	24.2	82	4	0	0	2	0	2	5	0	13	0	0	13
687	1	<45	0	0	109	0	1	25.3	74	0	1	0	0	0	0	0	5	6	1	0	6
688	1	<45	0	0	111	0	1	21.6	68	0	0	0	0	1	0	0	0	1	0	0	1
689	1	<45	0	0	86	0	0	21.8	67	0	0	0	0	0	0	0	0	0	0	0	0
690	1	>64	0	0	135	1	1	33.3	95	4	3	4	0	0	2	5	5	23	3	4	23
691	1	55-64	0	0	84	0	0	27.2	86	3	1	3	0	0	0	0	0	7	3	4	10
692	1	>64	0	0	98	0	0	30.1	93	4	3	4	0	1	0	5	5	22	3	4	22
693	1	>64	1	1	141	1	1	26	89	4	1	0	0	0	2	0	0	7	1	0	7
694	1	55-64	0	1	106	0	1	23.5	79	3	0	0	0	0	0	0	0	3	0	0	3
695	1	45-54	1	1	84	0	0	23.8	83	2	0	0	2	1	0	0	0	5	0	0	5
696	1	>64	1	1	138	1	1	25.2	83	4	1	0	2	0	2	5	5	19	1	0	19
697	1	45-54	1	0	123	0	1	29.9	104	2	1	4	0	0	2	5	0	14	3	4	16
698	1	<45	1	0	86	0	0	23.6	78	0	0	0	0	0	0	0	0	0	0	0	0
699	1	<45	0	1	93	0	0	24.1	84	0	0	3	0	0	0	0	0	3	0	4	4
700	1	55-64	0	0	101	0	1	23	67	3	0	0	0	0	0	0	5	8	0	0	8
701	1	>64	0	1	98	0	0	25.9	87	4	1	3	0	0	2	0	0	10	1	4	11
702	1	>64	0	0	98	0	0	28.9	89	4	1	4	0	1	0	0	0	10	3	4	12
703	1	45-54	0	0	88	0	0	30.3	92	2	3	4	0	1	0	0	5	15	3	4	15
704	1	<45	0	1	135	1	1	20.3	69	0	0	0	0	1	0	0	0	1	0	0	1
705	1	55-64	1	0	111	0	1	27.5	101	3	1	3	2	0	0	5	5	19	3	4	22
706	1	45-54	0	1	111	0	1	25.6	76	2	1	0	0	0	0	0	0	3	1	0	3
707	1	45-54	1	1	106	0	1	23.9	80	2	0	0	2	1	0	0	5	10	0	0	10
708	1	55-64	0	0	172	1	1	28.3	96	3	1	4	0	0	2	5	5	20	3	4	22
709	1	45-54	0	0	87	0	0	27.5	90	2	1	4	0	0	2	0	0	9	3	4	11
710	1	<45	0	0	77	0	0	32.5	97	0	3	4	0	0	0	0	5	12	3	4	12
711	1	55-64	0	0	79	0	0	22.7	89	3	0	4	0	0	0	0	0	7	0	4	7
712	1	45-54	0	0	227	1	1	31	99	2	3	4	0	1	0	5	5	20	3	4	20
713	1	45-54	0	0	96	0	0	20.1	75	2	0	0	0	0	0	0	0	2	0	0	2
714	1	55-64	0	0	111	0	1	33.3	108	3	3	4	0	0	0	0	5	15	3	4	15
715	1	<45	0	0	101	0	1	33.3	99	0	3	4	0	0	2	0	0	9	3	4	9
716	1	<45	0	0	233	1	1	22.7	83	0	0	3	0	0	0	0	0	3	0	4	4
717	1	<45	0	0	77	0	0	29.6	91	0	1	4	0	0	0	0	5	10	3	4	12
718	1	<45	1	0	77	0	0	23.5	86	0	0	0	0	1	0	0	0	1	0	0	1
719	1	>64	0	0	253	1	1	19.7	85	4	0	3	0	0	0	0	0	7	0	4	8
720	1	55-64	0	0	142	1	1	27.6	95	3	1	4	0	0	0	5	0	13	3	4	15
721	1	<45	0	0	91	0	0	24.6	82	0	0	3	0	0	0	0	5	8	0	4	9
722	1	45-54	1	0	81	0	0	22.7	80	2	0	0	0	0	0	0	0	2	0	0	2
723	1	55-64	1	0	81	0	0	21.2	77	3	0	0	0	1	0	0	0	4	0	0	4
724	1	<45	0	0	96	0	0	27.9	92	0	1	4	0	1	0	0	0	6	3	4	8
725	1	<45	0	0	88	0	0	26.5	87	0	1	3	0	0	0	0	0	4	1	4	5
726	1	<45	0	0	142	1	1	25.7	83	0	1	3	0	1	2	0	5	12	1	4	13
727	1	>64	1	0	106	0	1	18.2	63	4	0	0	0	1	0	0	0	5	0	0	5
728	1	55-64	0	0	88	0	0	22.6	80	3	0	3	0	0	0	0	0	6	0	4	7
729	1	<45	0	0	91	0	0	24	81	0	0	3	0	0	0	0	5	8	0	4	9
730	1	45-54	0	0	77	0	0	15.6	59	2	0	0	0	1	0	0	0	3	0	0	3
731	1	<45	0	1	87	0	0	17.7	65	0	0	0	0	0	0	0	0	0	0	0	0
732	1	45-54	0	0	89	0	0	32.6	96	2	3	4	0	1	0	0	3	13	3	4	13
733	1	<45	0	0	93	0	0	25.8	84	0	1	3	0	0	0	0	0	4	1	4	5
734	1	<45	1	0	78	0	0	23.6	86	0	0	0	0	1	0	0	0	1	0	0	1
735	1	45-54	1	0	90	0	0	24.2	85	2	0	0	0	1	0	0	0	3	0	0	3
736	1	<45	1	0	83	0	0	20	75	0	0	0	0	0	0	0	0	0	0	0	0
737	1	<45	1	1	116	0	1	32.8	100	0	3	3	0	1	0	0	5	12	3	4	13
738	1	55-64	0	0	93	0	0	26.4	83	3	1	3	2	1	2	0	0	12	1	4	13
739	1	<45	1	0	108	0	1	28.4	95	0	1	3	0	1	0	5	3	13	3	4	16
740	1	45-54	0	0	103	0	1	26	87	2	1	3	0	0	0	0	0	6	1	4	7
741	1	<45	1	0	101	0	1	21.6	84	0	0	0	0	0	0	0	5	5	0	0	5
742	1	<45	0	0	103	0	1	18.3	70	0	0	0	0	1	0	0	0	1	0	0	1
743	1	55-64	0	0	98	0	0	28.7	92	3	1	4	0	0	0	0	0	8	3	4	10
744	1	45-54	0	0	90	0	0	30.4	99	2	3	4	0	0	0	0	0	9	3	4	9
745	1	<45	0	0	90	0	0	29.3	91	0	1	4	0	1	0	0	0	6	3	4	8
746	1	<45	0	0	93	0	0	22.9	74	0	0	0	0	1	0	0	0	1	0	0	1
747	1	<45	0	0	88	0	0	30.2	94	0	3	4	0	1	0	0	0	8	3	4	8
748	1	<45	0	0	80	0	0	30.8	96	0	3	4	0	0	0	0	0	7	3	4	7
749	1	<45	0	0	90	0	0	18.1	68	0	0	0	0	0	0	0	0	0	0	0	0
750	1	<45	0	0	83	0	0	36.5	104	0	3	4	0	1	0	0	5	13	3	4	13
751	1	>64	1	0	119	0	1	27.7	96	4	1	3	0	0	0	5	0	13	3	4	16
752	1	55-64	0	0	111	0	1	26.8	94	3	1	4	0	0	2	5	5	20	1	4	20
753	1	55-64	0	0	76	0	0	22.8	79	3	0	0	0	1	0	0	0	4	0	0	4
754	1	<45	0	0	93	0	0	20.7	69	0	0	0	0	1	0	0	3	4	0	0	4
755	1	<45	0	0	90	0	0	25.4	81	0	1	3	2	0	0	0	3	9	1	4	10
756	1	<45	0	1	84	0	0	25	84	0	1	3	2	0	0	0	0	6	1	4	7
757	1	55-64	0	1	117	0	1	28.2	96	3	1	4	0	1	0	0	5	14	3	4	16
758	1	45-54	0	0	93	0	0	24.7	102	2	0	4	0	1	0	0	0	7	0	4	7
759	1	55-64	0	0	94	0	0	24.7	97	3	0	4	0	0	0	0	5	12	0	4	12
760	1	45-54	1	1	91	0	0	27.2	97	2	1	3	0	1	0	0	0	7	3	4	10
761	1	55-64	0	0	75	0	0	23.9	82	3	0	3	0	1	0	0	0	7	0	4	8
762	1	45-54	1	1	91	0	0	30.8	106	2	3	4	0	0	2	0	0	11	3	4	11
763	1	<45	1	1	87	0	0	24.7	89	0	0	0	0	0	0	0	5	5	0	0	5
764	1	45-54	1	0	80	0	0	28.2	92	2	1	0	0	1	0	0	5	9	3	4	15
765	1	<45	1	0	94	0	0	24.3	87	0	0	0	0	1	0	0	0	1	0	0	1
766	1	<45	0	0	83	0	0	18.8	66	0	0	0	0	0	0	0	3	3	0	0	3
767	1	<45	0	0	109	0	1	25.3	77	0	1	0	0	1	0	0	3	5	1	0	5
768	1	<45	0	0	89	0	0	17.4	66	0	0	0	0	1	0	0	3	4	0	0	4
769	1	<45	0	0	92	0	0	19.9	68	0	0	0	0	1	0	0	0	1	0	0	1
770	1	55-64	1	0	109	0	1	23.2	95	3	0	3	0	0	2	0	5	13	0	4	14
771	1	45-54	1	1	117	0	1	25.6	99	2	1	3	0	0	2	0	0	8	1	4	9
772	1	<45	1	0	77	0	0	21.2	76	0	0	0	0	0	0	0	0	0	0	0	0
773	1	45-54	1	1	93	0	0	26.6	97	2	1	3	0	1	0	0	0	7	1	4	8
774	1	45-54	1	1	93	0	0	30.1	104	2	3	4	0	0	0	0	0	9	3	4	9
775	1	<45	0	0	79	0	0	19	72	0	0	0	0	1	0	0	5	6	0	0	6
776	1	<45	0	0	84	0	0	17.8	63	0	0	0	0	1	0	0	3	4	0	0	4
777	1	45-54	1	1	164	1	1	25.3	93	2	1	0	0	1	0	5	0	9	1	4	13
778	2	<45	1	1	79	0	0	30	101	0	3	3	2	1	0	0	0	9	3	4	10
779	2	>64	0	0	107	0	1	22.4	99	4	0	4	2	1	2	5	5	23	0	4	23
780	2	<45	0	0	160	1	1	24.7	85	0	0	3	0	1	0	0	0	4	0	4	5
781	2	>64	0	0	168	1	1	19.7	77	4	0	0	0	1	0	0	0	5	0	0	5
782	2	45-54	0	0	423	1	1	24.5	96	2	0	4	0	1	2	5	5	19	0	4	19
783	2	<45	0	0	106	0	1	22.5	81	0	0	3	2	1	0	0	0	6	0	4	7
784	2	<45	0	1	95	0	0	24.4	92	0	0	4	2	1	0	0	5	12	0	4	12
785	2	55-64	0	0	126	1	1	24.7	90	3	0	4	2	1	0	5	0	15	0	4	15
786	2	45-54	0	0	177	1	1	22.6	80	2	0	3	0	1	0	0	0	6	0	4	7
787	2	<45	0	0	85	0	0	24.7	81	0	0	3	2	1	0	0	0	6	0	4	7
788	2	<45	1	0	95	0	0	21	72	0	0	0	0	1	0	0	0	1	0	0	1
789	2	55-64	1	0	90	0	0	22.5	81	3	0	0	2	1	2	0	5	13	0	0	13
790	2	<45	1	0	110	0	1	21.9	74	0	0	0	2	1	0	0	0	3	0	0	3
791	2	>64	1	0	154	1	1	18.4	62	4	0	0	2	1	2	5	5	19	0	0	19
792	2	>64	1	0	90	0	0	22.4	76	4	0	0	2	1	0	5	0	12	0	0	12
793	2	<45	1	0	181	1	1	19.8	67	0	0	0	2	1	0	0	0	3	0	0	3
794	2	45-54	0	0	77	0	0	23.9	87	2	0	3	2	1	0	0	0	8	0	4	9
795	2	45-54	0	0	141	1	1	21.3	87	2	0	3	2	1	2	5	0	15	0	4	16
796	2	45-54	0	1	294	1	1	23.2	91	2	0	4	2	1	0	5	5	19	0	4	19
797	2	>64	0	0	272	1	1	24.3	101	4	0	4	2	1	2	5	5	23	0	4	23
798	2	>64	0	0	63	0	0	22.7	82	4	0	3	2	1	2	0	0	12	0	4	13
799	2	>64	0	0	144	1	1	19.8	76	4	0	0	2	1	0	0	5	12	0	0	12
800	2	55-64	1	0	83	0	0	21.9	76	3	0	0	2	1	0	0	3	9	0	0	9
801	2	55-64	0	0	296	1	1	22.9	85	3	0	3	2	1	0	0	5	14	0	4	15
802	2	<45	0	0	87	0	0	16.7	58	0	0	0	0	1	0	0	3	4	0	0	4
803	2	<45	0	0	63	0	0	22.9	85	0	0	3	2	1	0	0	0	6	0	4	7
804	2	<45	0	0	90	0	0	24.1	88	0	0	3	2	1	2	0	0	8	0	4	9
805	2	>64	1	0	95	0	0	21.9	87	4	0	0	2	1	2	5	0	14	0	0	14
806	2	<45	0	0	218	1	1	19.8	83	0	0	3	0	1	0	5	5	14	0	4	15
807	2	<45	0	0	104	0	1	24.2	81	0	0	3	2	1	0	0	0	6	0	4	7
808	2	<45	1	1	100	0	1	23.9	83	0	0	0	0	0	0	0	3	3	0	0	3
809	2	<45	0	1	95	0	0	21.7	68	0	0	0	0	1	0	0	0	1	0	0	1
810	2	<45	0	1	104	0	1	22.5	77	0	0	0	0	0	0	0	5	5	0	0	5
811	2	<45	0	1	113	0	1	21.8	81	0	0	3	0	0	0	0	0	3	0	4	4
812	2	<45	0	1	99	0	0	20.3	72	0	0	0	0	1	0	0	0	1	0	0	1
813	2	<45	0	1	99	0	0	21.7	73	0	0	0	0	1	0	0	0	1	0	0	1
814	2	<45	0	1	81	0	0	23.2	79	0	0	0	0	1	0	0	3	4	0	0	4
815	2	<45	1	1	95	0	0	28.7	84	0	1	0	0	1	0	0	0	2	3	0	4
816	2	<45	0	1	112	0	1	23.6	83	0	0	3	0	0	0	0	5	8	0	4	9
817	2	45-54	1	0	95	0	0	20	83	2	0	0	0	1	0	0	0	3	0	0	3
818	2	<45	1	1	111	0	1	23.1	84	0	0	0	0	0	0	5	5	10	0	0	10
819	2	45-54	1	1	108	0	1	19.1	88	2	0	0	0	0	2	0	0	4	0	0	4
820	2	<45	0	1	97	0	0	23.4	86	0	0	3	0	1	0	0	0	4	0	4	5
821	2	<45	0	1	91	0	0	23.4	85	0	0	3	0	0	0	0	0	3	0	4	4
822	2	<45	0	1	95	0	0	20.4	77	0	0	0	0	0	0	0	0	0	0	0	0
823	2	<45	0	1	111	0	1	23.2	77	0	0	0	0	0	0	0	0	0	0	0	0
824	2	<45	1	0	355	1	1	23.4	95	0	0	3	0	0	0	5	5	13	0	4	14
825	2	45-54	0	1	90	0	0	22.4	83	2	0	3	0	0	0	0	0	5	0	4	6
826	2	<45	1	0	98	0	0	22	81	0	0	0	2	1	0	5	5	13	0	0	13
827	2	<45	1	1	90	0	0	22	87	0	0	0	0	1	0	0	0	1	0	0	1
828	2	<45	0	1	95	0	0	21.8	90	0	0	4	0	0	0	0	0	4	0	4	4
829	2	<45	0	1	106	0	1	21.8	90	0	0	4	2	0	0	0	0	6	0	4	6
830	2	<45	0	1	86	0	0	23.8	85	0	0	3	2	1	0	0	3	9	0	4	10
831	2	<45	1	1	95	0	0	21.5	76	0	0	0	0	0	0	0	5	5	0	0	5
832	2	<45	0	0	87	0	0	22.5	72	0	0	0	2	1	0	0	3	6	0	0	6
833	2	<45	0	0	104	0	1	24.7	94	0	0	4	0	0	2	5	5	16	0	4	16
834	2	<45	0	0	106	0	1	20	82	0	0	3	0	1	0	0	0	4	0	4	5
835	2	<45	0	1	111	0	1	24.4	86	0	0	3	0	1	0	0	5	9	0	4	10
836	2	45-54	0	1	90	0	0	18.1	70	2	0	0	0	1	2	0	0	5	0	0	5
837	2	<45	1	1	90	0	0	20.7	76	0	0	0	0	1	0	0	0	1	0	0	1
838	2	<45	0	0	97	0	0	24.9	88	0	0	3	2	0	0	0	3	8	0	4	9
839	2	<45	1	0	86	0	0	18.5	75	0	0	0	0	0	0	0	0	0	0	0	0
840	2	<45	0	1	132	1	1	23.8	89	0	0	4	0	1	0	0	5	10	0	4	10
841	2	<45	0	0	88	0	0	22.2	78	0	0	0	0	1	0	0	0	1	0	0	1
842	2	<45	1	0	74	0	0	22	97	0	0	3	0	0	2	5	5	15	0	4	16
843	2	<45	1	1	92	0	0	17.3	74	0	0	0	0	1	0	0	3	4	0	0	4
844	2	<45	1	0	88	0	0	19.2	72	0	0	0	0	1	0	0	0	1	0	0	1
845	2	<45	1	0	104	0	1	20	80	0	0	0	0	0	0	0	0	0	0	0	0
846	2	<45	0	1	95	0	0	19.2	75	0	0	0	0	0	2	0	0	2	0	0	2
847	2	<45	0	0	92	0	0	22.1	83	0	0	3	0	1	0	0	0	4	0	4	5
848	2	<45	0	1	86	0	0	24.7	81	0	0	3	0	1	0	0	5	9	0	4	10
849	2	<45	1	1	99	0	0	21.6	75	0	0	0	0	1	0	0	5	6	0	0	6
850	2	<45	0	1	84	0	0	15.8	67	0	0	0	2	1	0	0	0	3	0	0	3
851	2	<45	0	0	83	0	0	20.8	80	0	0	3	0	0	0	0	0	3	0	4	4
852	2	<45	0	1	95	0	0	22.4	83	0	0	3	2	0	0	0	3	8	0	4	9
853	2	<45	0	1	84	0	0	23.3	79	0	0	0	2	0	0	0	0	2	0	0	2
854	2	<45	0	1	72	0	0	22.8	86	0	0	3	0	0	0	0	0	3	0	4	4
855	2	<45	1	1	89	0	0	22.7	83	0	0	0	0	0	0	0	0	0	0	0	0
856	2	<45	1	1	84	0	0	24.1	84	0	0	0	0	1	0	0	0	1	0	0	1
857	2	<45	1	1	95	0	0	22.8	86	0	0	0	0	0	0	0	0	0	0	0	0
858	2	<45	0	1	92	0	0	21.2	75	0	0	0	0	1	0	0	0	1	0	0	1
859	2	<45	1	0	89	0	0	19.9	74	0	0	0	0	1	0	0	0	1	0	0	1
860	2	>64	1	0	78	0	0	20	78	4	0	0	0	1	2	0	0	7	0	0	7
861	2	<45	1	0	98	0	0	18.6	76	0	0	0	0	1	0	0	5	6	0	0	6
862	2	45-54	0	1	289	1	1	22.2	93	2	0	4	2	1	0	5	0	14	0	4	14
863	2	45-54	0	0	74	0	0	23.2	98	2	0	4	0	1	0	0	0	7	0	4	7
864	2	<45	0	0	77	0	0	22.6	97	0	0	4	0	1	0	0	0	5	0	4	5
865	2	<45	0	1	115	0	1	24.1	95	0	0	4	0	1	0	0	5	10	0	4	10
866	2	45-54	1	0	107	0	1	21.9	92	2	0	0	0	1	0	0	0	3	0	4	7
867	2	<45	0	0	89	0	0	17.3	68	0	0	0	2	0	0	0	0	2	0	0	2
868	2	45-54	1	0	84	0	0	20.4	71	2	0	0	0	0	2	5	0	9	0	0	9
869	2	<45	0	1	102	0	1	22.8	78	0	0	0	0	1	0	0	5	6	0	0	6
870	2	<45	0	1	74	0	0	24	89	0	0	4	0	1	0	0	0	5	0	4	5
871	2	<45	0	1	100	0	1	19.4	64	0	0	0	0	1	0	0	0	1	0	0	1
872	2	<45	0	0	129	1	1	24.2	78	0	0	0	0	1	0	0	0	1	0	0	1
873	2	45-54	0	1	88	0	0	21.6	85	2	0	3	0	0	0	0	0	5	0	4	6
874	2	55-64	1	0	148	1	1	22.3	83	3	0	0	2	1	2	0	0	8	0	0	8
875	2	<45	0	1	96	0	0	23.6	77	0	0	0	0	0	0	0	0	0	0	0	0
876	2	<45	0	1	87	0	0	18.3	73	0	0	0	0	0	0	0	3	3	0	0	3
877	2	<45	1	1	97	0	0	22.6	84	0	0	0	2	1	0	0	0	3	0	0	3
878	2	<45	0	1	97	0	0	18.8	76	0	0	0	0	1	0	0	0	1	0	0	1
879	2	<45	0	1	95	0	0	20.5	76	0	0	0	2	0	0	0	0	2	0	0	2
880	2	<45	0	1	120	0	1	24.8	90	0	0	4	0	1	0	0	5	10	0	4	10
881	2	<45	0	1	86	0	0	19	66	0	0	0	0	1	0	0	5	6	0	0	6
882	2	<45	0	1	84	0	0	24.5	89	0	0	4	2	1	0	0	0	7	0	4	7
883	2	<45	0	1	89	0	0	20.2	69	0	0	0	0	0	0	0	0	0	0	0	0
884	2	<45	0	1	73	0	0	18.9	72	0	0	0	0	1	0	0	0	1	0	0	1
885	2	<45	0	1	98	0	0	23.2	80	0	0	3	0	0	0	0	3	6	0	4	7
886	2	<45	0	1	87	0	0	20.8	81	0	0	3	0	1	0	0	0	4	0	4	5
887	2	<45	0	1	98	0	0	19.3	79	0	0	0	0	1	0	0	5	6	0	0	6
888	2	<45	0	1	92	0	0	22.5	78	0	0	0	0	1	0	0	0	1	0	0	1
889	2	<45	1	1	102	0	1	24.8	94	0	0	3	2	1	0	0	0	6	0	4	7
890	2	<45	0	1	85	0	0	23.5	83	0	0	3	0	1	0	0	0	4	0	4	5
891	2	<45	0	1	102	0	1	17.8	61	0	0	0	0	1	0	0	0	1	0	0	1
892	2	<45	0	1	97	0	0	21.8	80	0	0	3	0	1	2	0	0	6	0	4	7
893	2	<45	0	1	106	0	1	14.1	74	0	0	0	0	1	0	0	0	1	0	0	1
894	2	<45	0	1	87	0	0	20.8	72	0	0	0	0	0	0	0	0	0	0	0	0
895	2	<45	1	1	84	0	0	20.6	76	0	0	0	0	1	0	0	5	6	0	0	6
896	2	<45	1	1	90	0	0	24.7	94	0	0	3	0	1	0	0	3	7	0	4	8
897	2	<45	0	1	73	0	0	23.6	85	0	0	3	0	1	0	0	0	4	0	4	5
898	2	<45	1	1	95	0	0	23.9	93	0	0	0	0	1	0	0	0	1	0	4	5
899	2	<45	1	1	106	0	1	20.9	87	0	0	0	0	0	2	5	5	12	0	0	12
900	2	<45	0	1	90	0	0	22.2	81	0	0	3	0	0	0	0	0	3	0	4	4
901	2	<45	0	0	90	0	0	16.6	68	0	0	0	0	1	0	0	0	1	0	0	1
902	2	<45	0	0	95	0	0	19.5	82	0	0	3	2	1	0	0	0	6	0	4	7
903	2	<45	1	1	76	0	0	21	78	0	0	0	0	1	0	0	0	1	0	0	1
904	2	<45	1	0	111	0	1	24	91	0	0	0	0	1	0	0	5	6	0	4	10
905	2	<45	1	0	77	0	0	20.4	73	0	0	0	0	1	0	0	0	1	0	0	1
906	2	<45	1	1	72	0	0	19.5	82	0	0	0	0	1	0	0	0	1	0	0	1
907	2	<45	1	0	111	0	1	23.6	86	0	0	0	0	1	0	0	3	4	0	0	4
908	2	<45	1	0	106	0	1	24	83	0	0	0	0	1	2	0	5	8	0	0	8
909	2	<45	1	1	83	0	0	23.3	87	0	0	0	2	1	0	0	0	3	0	0	3
910	2	<45	1	0	95	0	0	21.3	87	0	0	0	2	0	0	0	0	2	0	0	2
911	2	<45	1	1	101	0	1	19.8	76	0	0	0	0	1	0	0	3	4	0	0	4
912	2	<45	1	1	107	0	1	24.1	94	0	0	3	0	0	0	0	5	8	0	4	9
913	2	<45	1	1	92	0	0	20.8	74	0	0	0	0	1	0	0	0	1	0	0	1
914	2	<45	1	1	66	0	0	20.1	74	0	0	0	0	1	0	0	0	1	0	0	1
915	2	<45	1	1	85	0	0	22.7	73	0	0	0	0	1	0	0	0	1	0	0	1
916	2	<45	1	1	92	0	0	17.5	67	0	0	0	0	1	0	0	0	1	0	0	1
917	2	<45	0	1	104	0	1	19.4	72	0	0	0	0	1	0	5	3	9	0	0	9
918	2	<45	0	1	95	0	0	22.4	87	0	0	3	0	1	0	0	0	4	0	4	5
919	2	<45	1	1	104	0	1	17.9	65	0	0	0	0	1	2	5	3	11	0	0	11
920	2	<45	0	1	89	0	0	25.3	75	0	1	0	0	1	0	0	5	7	1	0	7
921	2	<45	1	1	95	0	0	23.1	83	0	0	0	0	1	0	0	0	1	0	0	1
922	2	<45	0	1	96	0	0	19	66	0	0	0	0	1	0	5	5	11	0	0	11
923	2	<45	1	1	110	0	1	17.8	67	0	0	0	0	0	2	5	5	12	0	0	12
924	2	<45	1	1	100	0	1	18.5	70	0	0	0	0	1	2	5	3	11	0	0	11
925	2	<45	1	1	97	0	0	24.8	86	0	0	0	0	1	0	0	0	1	0	0	1
926	2	<45	1	1	94	0	0	20.3	67	0	0	0	0	1	2	5	3	11	0	0	11
927	2	<45	0	1	89	0	0	23.1	73	0	0	0	0	1	0	0	0	1	0	0	1
928	2	<45	1	1	92	0	0	23.2	81	0	0	0	0	1	0	0	0	1	0	0	1
929	2	<45	1	1	98	0	0	23.3	85	0	0	0	0	1	2	5	5	13	0	0	13
930	2	<45	1	1	85	0	0	17.9	65	0	0	0	0	1	0	0	0	1	0	0	1
931	2	<45	1	1	98	0	0	19.4	79	0	0	0	0	1	0	0	3	4	0	0	4
932	2	<45	0	1	97	0	0	24.3	78	0	0	0	0	1	0	0	0	1	0	0	1
933	2	<45	0	1	61	0	0	24.1	78	0	0	0	0	1	0	0	5	6	0	0	6
934	2	<45	1	1	83	0	0	22.1	67	0	0	0	0	1	0	0	0	1	0	0	1
935	2	<45	1	1	83	0	0	23.8	82	0	0	0	0	0	0	0	0	0	0	0	0
936	2	<45	0	1	102	0	1	21.5	71	0	0	0	0	0	2	5	3	10	0	0	10
937	2	>64	1	0	121	0	1	21.8	90	4	0	0	2	1	0	0	0	7	0	4	11
938	2	<45	1	1	90	0	0	18	68	0	0	0	0	1	2	5	3	11	0	0	11
939	2	<45	0	1	107	0	1	20.9	76	0	0	0	0	1	2	5	5	13	0	0	13
940	2	<45	0	1	85	0	0	20.7	70	0	0	0	0	1	0	0	0	1	0	0	1
941	2	<45	0	1	92	0	0	24	72	0	0	0	0	1	2	5	3	11	0	0	11
942	2	<45	0	1	87	0	0	22.7	82	0	0	3	0	1	0	0	0	4	0	4	5
943	2	<45	0	1	98	0	0	20.4	85	0	0	3	0	1	0	0	5	9	0	4	10
944	2	<45	0	1	87	0	0	22.8	72	0	0	0	0	1	0	0	5	6	0	0	6
945	2	<45	1	1	87	0	0	22	88	0	0	0	0	1	0	0	5	6	0	0	6
946	2	<45	1	1	82	0	0	21.5	76	0	0	0	0	1	0	0	0	1	0	0	1
947	2	<45	0	1	78	0	0	17.8	73	0	0	0	0	1	0	0	0	1	0	0	1
948	2	<45	0	1	90	0	0	17.9	71	0	0	0	0	1	0	0	5	6	0	0	6
949	2	<45	0	1	81	0	0	20.8	73	0	0	0	0	0	0	0	5	5	0	0	5
950	2	<45	1	1	102	0	1	29	93	0	1	0	0	1	2	5	3	12	3	4	18
951	2	<45	1	1	87	0	0	21.3	77	0	0	0	0	1	0	0	0	1	0	0	1
952	2	<45	1	1	97	0	0	24.2	78	0	0	0	0	0	0	0	0	0	0	0	0
953	2	<45	0	1	92	0	0	24.1	77	0	0	0	0	0	0	0	0	0	0	0	0
954	2	<45	1	1	83	0	0	21.6	81	0	0	0	0	1	0	0	0	1	0	0	1
955	2	<45	0	1	90	0	0	18.3	62	0	0	0	0	0	0	0	0	0	0	0	0
956	2	<45	1	1	105	0	1	20.4	71	0	0	0	0	1	2	5	3	11	0	0	11
957	2	55-64	0	1	85	0	0	22.9	78	3	0	0	0	1	0	0	0	4	0	0	4
958	2	<45	0	0	69	0	0	19.7	68	0	0	0	0	1	0	0	0	1	0	0	1
959	2	<45	1	0	79	0	0	21.5	78	0	0	0	0	1	0	0	0	1	0	0	1
960	2	<45	1	0	77	0	0	16.5	75	0	0	0	0	1	0	0	0	1	0	0	1
961	2	<45	0	1	99	0	0	23.4	92	0	0	4	0	1	0	0	5	10	0	4	10
962	2	>64	1	1	86	0	0	16.5	80	4	0	0	0	1	0	0	0	5	0	0	5
963	2	45-54	0	1	93	0	0	22.2	81	2	0	3	0	0	0	0	0	5	0	4	6
964	2	<45	0	1	89	0	0	24.1	78	0	0	0	0	0	0	0	0	0	0	0	0
965	2	<45	0	0	74	0	0	21.4	82	0	0	3	0	1	0	0	0	4	0	4	5
966	2	<45	0	1	95	0	0	24.5	90	0	0	4	0	1	0	0	3	8	0	4	8
967	2	<45	0	1	70	0	0	17.8	63	0	0	0	0	1	0	0	0	1	0	0	1
968	2	<45	0	1	78	0	0	20.5	83	0	0	3	0	1	0	0	3	7	0	4	8
969	2	<45	0	1	86	0	0	22.1	82	0	0	3	0	1	0	0	5	9	0	4	10
970	2	<45	0	0	92	0	0	22.8	78	0	0	0	2	1	0	0	0	3	0	0	3
971	2	<45	1	0	76	0	0	21.7	76	0	0	0	2	1	0	0	0	3	0	0	3
972	2	<45	1	1	76	0	0	20.4	82	0	0	0	0	0	2	0	0	2	0	0	2
973	2	<45	0	1	86	0	0	23.1	79	0	0	0	2	1	0	0	0	3	0	0	3
974	2	<45	1	0	86	0	0	21.1	80	0	0	0	0	1	0	0	0	1	0	0	1
975	2	<45	1	0	70	0	0	19.8	79	0	0	0	0	1	0	0	0	1	0	0	1
976	2	<45	0	1	92	0	0	28.3	96	0	1	4	0	1	0	0	3	9	3	4	11
977	2	<45	1	1	79	0	0	23.2	85	0	0	0	2	1	0	0	0	3	0	0	3
978	2	<45	0	1	101	0	1	20	74	0	0	0	0	0	0	5	3	8	0	0	8
979	2	<45	1	1	109	0	1	22.3	90	0	0	0	0	1	0	0	3	4	0	4	8
980	2	<45	1	1	90	0	0	24.5	90	0	0	0	2	1	0	0	0	3	0	4	7
981	2	<45	1	1	85	0	0	24	83	0	0	0	0	1	0	0	0	1	0	0	1
982	2	<45	0	1	97	0	0	19.2	68	0	0	0	0	1	0	0	0	1	0	0	1
983	2	<45	1	1	85	0	0	20.1	77	0	0	0	0	1	0	0	3	4	0	0	4
984	2	<45	1	0	95	0	0	24.8	93	0	0	0	0	1	2	5	0	8	0	4	12
985	2	<45	0	1	147	1	1	19.7	76	0	0	0	2	1	0	5	0	8	0	0	8
986	2	<45	0	0	73	0	0	20.7	80	0	0	3	0	1	0	0	0	4	0	4	5
987	2	<45	1	1	98	0	0	24.4	87	0	0	0	0	0	2	0	0	2	0	0	2
988	2	<45	0	1	90	0	0	23.1	81	0	0	3	0	0	0	0	0	3	0	4	4
989	2	<45	0	1	83	0	0	21.3	85	0	0	3	0	1	0	0	0	4	0	4	5
990	2	<45	0	1	98	0	0	24.1	87	0	0	3	0	0	2	0	5	10	0	4	11
991	2	<45	0	1	95	0	0	22.6	85	0	0	3	0	1	0	0	5	9	0	4	10
992	2	<45	0	1	100	0	1	21.9	89	0	0	4	0	0	0	0	0	4	0	4	4
993	2	<45	0	1	76	0	0	15.8	86	0	0	3	0	0	0	0	0	3	0	4	4
994	2	<45	1	1	109	0	1	24.6	95	0	0	3	0	0	0	0	0	3	0	4	4
995	2	<45	0	1	104	0	1	22.2	90	0	0	4	2	1	0	0	3	10	0	4	10
996	2	<45	0	1	100	0	1	21.4	74	0	0	0	2	1	0	0	5	8	0	0	8
997	2	<45	1	1	100	0	1	22.4	89	0	0	0	2	1	0	0	5	8	0	0	8
998	2	<45	0	1	98	0	0	21.3	71	0	0	0	2	1	0	0	5	8	0	0	8
999	2	<45	0	1	120	0	1	20.8	87	0	0	3	2	1	0	5	0	11	0	4	12
1000	2	<45	0	1	100	0	1	20.8	77	0	0	0	2	1	0	0	3	6	0	0	6
1001	2	<45	1	0	104	0	1	19.6	81	0	0	0	2	1	0	0	5	8	0	0	8
1002	2	<45	0	1	95	0	0	20	87	0	0	3	2	1	0	0	3	9	0	4	10
1003	2	<45	0	1	76	0	0	15.8	61	0	0	0	2	1	0	0	0	3	0	0	3
1004	2	<45	1	1	96	0	0	23.5	87	0	0	0	0	1	0	0	0	1	0	0	1
1005	2	<45	0	1	96	0	0	20.9	77	0	0	0	0	1	0	0	0	1	0	0	1
1006	2	<45	0	1	99	0	0	17.8	80	0	0	3	2	1	2	5	5	18	0	4	19
1007	2	<45	0	1	83	0	0	23.1	97	0	0	4	0	1	0	0	0	5	0	4	5
1008	2	<45	0	1	85	0	0	21.8	88	0	0	3	0	0	2	0	0	5	0	4	6
1009	2	<45	0	1	98	0	0	24.4	87	0	0	3	0	0	0	0	0	3	0	4	4
1010	2	<45	0	1	92	0	0	22.5	85	0	0	3	0	1	0	0	0	4	0	4	5
1011	2	<45	1	1	118	0	1	26.2	94	0	1	3	0	1	2	0	5	12	1	4	13
1012	2	<45	0	1	99	0	0	21.9	80	0	0	3	2	1	0	0	0	6	0	4	7
1013	2	<45	1	1	98	0	0	19.1	78	0	0	0	2	1	0	0	5	8	0	0	8
1014	2	<45	0	1	90	0	0	19.7	77	0	0	0	0	0	0	0	0	0	0	0	0
1015	2	<45	1	1	90	0	0	22.9	89	0	0	0	0	0	0	0	0	0	0	0	0
1016	2	<45	1	1	90	0	0	24.8	89	0	0	0	0	1	0	0	0	1	0	0	1
1017	2	45-54	1	1	99	0	0	23.4	85	2	0	0	2	1	0	0	5	10	0	0	10
1018	2	<45	0	0	95	0	0	20	89	0	0	4	0	1	0	0	0	5	0	4	5
1019	2	<45	1	1	81	0	0	24.7	87	0	0	0	0	0	0	0	0	0	0	0	0
1020	2	<45	1	1	100	0	1	18.8	77	0	0	0	2	1	0	0	5	8	0	0	8
1021	2	<45	0	1	104	0	1	19.8	81	0	0	3	0	0	0	0	5	8	0	4	9
1022	2	<45	0	1	112	0	1	21.5	81	0	0	3	2	1	0	0	3	9	0	4	10
1023	2	<45	0	1	90	0	0	21.1	83	0	0	3	2	1	0	0	3	9	0	4	10
1024	2	<45	0	1	92	0	0	21.6	83	0	0	3	2	1	0	0	0	6	0	4	7
1025	2	<45	0	1	99	0	0	23.1	81	0	0	3	0	1	0	0	3	7	0	4	8
1026	2	<45	1	1	83	0	0	22.6	91	0	0	0	0	1	0	0	0	1	0	4	5
1027	2	<45	0	1	78	0	0	22.1	86	0	0	3	0	0	0	0	0	3	0	4	4
1028	2	<45	1	1	89	0	0	20.3	75	0	0	0	0	0	0	0	0	0	0	0	0
1029	2	<45	0	1	85	0	0	21.9	80	0	0	3	2	1	0	0	0	6	0	4	7
1030	2	<45	0	1	77	0	0	22.5	86	0	0	3	0	1	0	0	5	9	0	4	10
1031	2	<45	0	1	94	0	0	22.2	84	0	0	3	2	1	0	0	3	9	0	4	10
1032	2	<45	0	1	84	0	0	21.4	79	0	0	0	0	1	0	0	0	1	0	0	1
1033	2	<45	0	1	91	0	0	19.9	77	0	0	0	0	0	2	0	0	2	0	0	2
1034	2	<45	0	1	71	0	0	20.1	80	0	0	3	0	0	0	0	0	3	0	4	4
1035	2	<45	0	1	90	0	0	21.8	88	0	0	3	2	0	0	0	0	5	0	4	6
1036	2	<45	0	1	90	0	0	20.8	80	0	0	3	2	0	0	0	0	5	0	4	6
1037	2	45-54	0	1	87	0	0	24.1	87	2	0	3	0	1	0	0	0	6	0	4	7
1038	2	<45	0	0	104	0	1	22.9	85	0	0	3	2	1	0	0	3	9	0	4	10
1039	2	<45	0	0	87	0	0	19.7	69	0	0	0	2	1	0	0	0	3	0	0	3
1040	2	<45	1	1	92	0	0	21.8	86	0	0	0	0	1	0	0	0	1	0	0	1
1041	2	<45	0	1	98	0	0	22.3	84	0	0	3	0	1	2	0	3	9	0	4	10
1042	2	<45	1	1	87	0	0	22	87	0	0	0	0	1	0	0	0	1	0	0	1
1043	2	<45	0	1	92	0	0	18.2	74	0	0	0	0	1	0	0	0	1	0	0	1
1044	2	<45	0	1	81	0	0	22	80	0	0	3	0	1	0	0	0	4	0	4	5
1045	2	<45	1	0	92	0	0	20.9	78	0	0	0	0	0	0	0	0	0	0	0	0
1046	2	<45	1	0	78	0	0	22.1	84	0	0	0	0	1	0	0	0	1	0	0	1
1047	2	<45	1	0	88	0	0	16	69	0	0	0	0	1	0	0	0	1	0	0	1
1048	2	<45	1	1	90	0	0	15.4	80	0	0	0	0	1	0	0	0	1	0	0	1
1049	2	45-54	1	1	86	0	0	24.6	90	2	0	0	0	1	0	0	0	3	0	4	7
1050	2	<45	1	1	79	0	0	23.5	85	0	0	0	0	1	0	0	5	6	0	0	6
1051	2	<45	0	1	86	0	0	22.1	82	0	0	3	0	1	0	0	5	9	0	4	10
1052	2	<45	0	1	78	0	0	20.5	83	0	0	3	0	1	0	0	3	7	0	4	8
1053	2	45-54	0	0	257	1	1	24.6	89	2	0	4	2	1	0	0	5	14	0	4	14
1054	2	<45	0	0	104	0	1	24.8	83	0	0	3	0	1	0	0	0	4	0	4	5
1055	2	45-54	1	0	141	1	1	27.4	90	2	1	0	0	1	0	0	5	9	3	4	15
1056	2	45-54	1	0	104	0	1	24.8	98	2	0	3	0	1	0	0	0	6	0	4	7
1057	2	55-64	1	0	124	0	1	27.2	86	3	1	0	0	1	0	0	5	10	3	0	12
1058	2	45-54	1	0	81	0	0	25.8	87	2	1	0	0	1	0	0	0	4	1	0	4
1059	2	>64	1	1	117	0	1	26.9	88	4	1	0	2	1	2	0	0	10	1	0	10
1060	2	55-64	0	1	109	0	1	26.8	93	3	1	4	2	1	2	5	0	18	1	4	18
1061	2	<45	0	0	67	0	0	25.3	82	0	1	3	2	1	0	0	0	7	1	4	8
1062	2	<45	0	1	81	0	0	28.2	95	0	1	4	2	1	0	0	0	8	3	4	10
1063	2	45-54	1	0	77	0	0	29	94	2	1	3	2	1	0	0	0	9	3	4	12
1064	2	45-54	0	0	108	0	1	28.8	95	2	1	4	2	1	0	0	0	10	3	4	12
1065	2	55-64	1	1	112	0	1	25.1	94	3	1	3	0	1	2	5	0	15	1	4	16
1066	2	45-54	0	0	78	0	0	26.2	91	2	1	4	2	1	0	0	0	10	1	4	10
1067	2	45-54	0	1	100	0	1	28.8	97	2	1	4	2	1	2	0	0	12	3	4	14
1068	2	<45	0	0	73	0	0	28.9	94	0	1	4	2	1	0	0	0	8	3	4	10
1069	2	<45	0	0	61	0	0	27.1	106	0	1	4	2	1	0	0	0	8	3	4	10
1070	2	<45	1	0	104	0	1	27.3	89	0	1	0	2	1	0	0	5	9	3	0	11
1071	2	<45	1	0	69	0	0	27.3	98	0	1	3	2	1	0	0	0	7	3	4	10
1072	2	55-64	0	0	104	0	1	28.5	92	3	1	4	2	1	0	0	5	16	3	4	18
1073	2	<45	0	1	115	0	1	28.7	90	0	1	4	2	1	0	0	0	8	3	4	10
1074	2	<45	0	0	96	0	0	29.5	104	0	1	4	2	1	0	0	0	8	3	4	10
1075	2	<45	0	0	89	0	0	29.9	104	0	1	4	2	1	0	0	0	8	3	4	10
1076	2	45-54	0	0	93	0	0	27.3	105	2	1	4	2	1	2	5	0	17	3	4	19
1077	2	>64	0	0	292	1	1	25.7	98	4	1	4	2	1	2	5	5	24	1	4	24
1078	2	<45	0	0	98	0	0	28.5	89	0	1	4	2	1	2	0	0	10	3	4	12
1079	2	<45	1	1	83	0	0	26	92	0	1	0	2	1	2	5	0	11	1	4	15
1080	2	<45	0	1	71	0	0	29.4	92	0	1	4	2	1	0	0	3	11	3	4	13
1081	2	<45	1	1	112	0	1	27.3	94	0	1	3	2	1	0	0	0	7	3	4	10
1082	2	<45	1	0	87	0	0	26.2	82	0	1	0	2	1	0	0	0	4	1	0	4
1083	2	>64	0	0	71	0	0	27.4	97	4	1	4	2	1	0	0	0	12	3	4	14
1084	2	45-54	0	0	154	1	1	27.8	92	2	1	4	2	1	0	0	5	15	3	4	17
1085	2	>64	0	0	120	0	1	25.8	102	4	1	4	2	1	2	5	5	24	1	4	24
1086	2	55-64	0	0	112	0	1	27.9	97	3	1	4	2	1	2	5	5	23	3	4	25
1087	2	<45	0	0	140	1	1	26.2	90	0	1	4	2	1	2	0	5	15	1	4	15
1088	2	<45	0	0	63	0	0	27	96	0	1	4	0	0	0	0	0	5	1	4	5
1089	2	45-54	1	1	85	0	0	26.8	91	2	1	0	2	1	0	0	5	11	1	4	15
1090	2	<45	0	1	85	0	0	27.9	97	0	1	4	0	1	0	0	0	6	3	4	8
1091	2	<45	1	1	100	0	1	29	104	0	1	4	0	1	0	0	0	6	3	4	8
1092	2	45-54	0	1	99	0	0	25	87	2	0	3	2	0	2	5	0	14	0	4	15
1093	2	>64	0	0	71	0	0	25.1	96	4	1	4	0	0	0	0	0	9	1	4	9
1094	2	<45	0	1	91	0	0	25	86	0	0	3	2	0	0	0	5	10	0	4	11
1095	2	<45	1	1	98	0	0	29.8	106	0	1	4	0	0	2	0	5	12	3	4	14
1096	2	<45	1	1	106	0	1	25.3	99	0	1	3	0	0	0	0	0	4	1	4	5
1097	2	<45	0	1	92	0	0	27.4	88	0	1	3	0	0	0	0	0	4	3	4	7
1098	2	55-64	0	0	107	0	1	24.9	89	3	0	4	2	1	0	0	5	15	0	4	15
1099	2	<45	1	1	83	0	0	25.7	95	0	1	3	0	0	0	0	3	7	1	4	8
1100	2	<45	1	1	101	0	1	28.9	102	0	1	3	0	0	2	0	0	6	3	4	9
1101	2	<45	0	1	97	0	0	29.8	86	0	1	3	0	1	0	0	5	10	3	4	13
1102	2	<45	0	1	92	0	0	27.4	86	0	1	3	0	1	0	0	0	5	3	4	8
1103	2	<45	0	1	118	0	1	25.8	89	0	1	4	0	1	2	5	5	18	1	4	18
1104	2	<45	0	1	101	0	1	25.6	90	0	1	4	0	1	0	0	5	11	1	4	11
1105	2	<45	1	0	99	0	0	26.4	92	0	1	0	0	1	0	0	5	7	1	4	11
1106	2	45-54	1	1	86	0	0	25	99	2	0	3	0	1	0	0	0	6	0	4	7
1107	2	<45	0	1	99	0	0	26.4	89	0	1	4	0	1	0	0	3	9	1	4	9
1108	2	<45	0	0	83	0	0	28.8	100	0	1	4	0	1	0	0	3	9	3	4	11
1109	2	45-54	0	0	253	1	1	28.5	106	2	1	4	0	1	2	0	0	10	3	4	12
1110	2	<45	1	1	88	0	0	28.2	96	0	1	3	0	1	0	0	0	5	3	4	8
1111	2	<45	1	1	109	0	1	25.4	96	0	1	3	2	0	0	0	0	6	1	4	7
1112	2	<45	0	0	84	0	0	26.2	83	0	1	3	2	0	0	0	3	9	1	4	10
1113	2	<45	0	1	88	0	0	27.4	91	0	1	4	0	1	0	0	0	6	3	4	8
1114	2	<45	1	1	102	0	1	29.4	106	0	1	4	0	1	0	0	5	11	3	4	13
1115	2	<45	1	1	90	0	0	31.1	110	0	3	4	0	1	0	0	0	8	3	4	8
1116	2	<45	1	1	85	0	0	28.7	96	0	1	3	0	1	2	0	0	7	3	4	10
1117	2	45-54	1	1	95	0	0	25	97	2	1	3	0	1	0	0	0	7	1	4	8
1118	2	<45	0	1	95	0	0	26.7	98	0	1	4	2	1	2	0	0	10	1	4	10
1119	2	<45	1	0	88	0	0	27	98	0	1	3	2	1	0	0	0	7	3	4	10
1120	2	<45	1	0	97	0	0	26.2	86	0	1	0	0	1	0	0	0	2	1	0	2
1121	2	<45	1	1	97	0	0	27.5	98	0	1	3	2	1	0	0	5	12	3	4	15
1122	2	<45	1	0	68	0	0	30	96	0	3	3	0	1	0	0	0	7	3	4	8
1123	2	<45	1	0	89	0	0	25	81	0	0	0	0	1	0	0	0	1	0	0	1
1124	2	<45	1	0	90	0	0	26.4	95	0	1	3	0	1	0	0	0	5	1	4	6
1125	2	<45	1	0	106	0	1	25.5	99	0	1	3	2	1	0	0	3	10	1	4	11
1126	2	<45	1	1	95	0	0	25.8	86	0	1	0	0	1	2	5	5	14	1	0	14
1127	2	<45	0	1	97	0	0	26.3	85	0	1	3	0	1	2	5	5	17	1	4	18
1128	2	<45	0	1	94	0	0	26.2	36	0	1	0	0	0	0	0	5	6	1	0	6
1129	2	<45	0	1	87	0	0	25.2	74	0	1	0	0	1	0	0	0	2	1	0	2
1130	2	<45	0	1	100	0	1	27	89	0	1	4	0	1	2	5	5	18	1	4	18
1131	2	<45	1	1	94	0	0	25.1	89	0	1	0	0	1	0	0	0	2	1	0	2
1132	2	<45	1	1	106	0	1	27.7	87	0	1	0	0	1	2	5	3	12	3	0	14
1133	2	<45	1	1	94	0	0	25.6	89	0	1	0	0	1	0	0	0	2	1	0	2
1134	2	<45	0	1	85	0	0	26.6	93	0	1	4	0	1	0	0	0	6	1	4	6
1135	2	<45	1	1	100	0	1	28.4	93	0	1	0	0	1	2	5	5	14	3	4	20
1136	2	<45	0	1	92	0	0	25.8	88	0	1	3	0	1	2	5	5	17	1	4	18
1137	2	<45	0	1	99	0	0	26.1	86	0	1	3	0	1	2	5	3	15	1	4	16
1138	2	<45	0	1	98	0	0	27.6	77	0	1	0	0	0	2	5	5	13	3	0	15
1139	2	<45	1	1	89	0	0	28.5	90	0	1	0	0	1	0	0	0	2	3	4	8
1140	2	<45	1	1	94	0	0	28.3	98	0	1	3	0	1	0	0	0	5	3	4	8
1141	2	<45	1	1	100	0	1	26.4	93	0	1	0	0	1	2	5	3	12	1	4	16
1142	2	<45	1	0	83	0	0	25.7	81	0	1	0	0	1	0	0	0	2	1	0	2
1143	2	<45	1	1	105	0	1	25.7	95	0	1	3	0	0	2	5	3	14	1	4	15
1144	2	<45	1	1	80	0	0	28.3	94	0	1	3	0	1	0	0	5	10	3	4	13
1145	2	<45	0	0	102	0	1	27	85	0	1	3	0	1	2	5	3	15	3	4	18
1146	2	<45	0	1	81	0	0	26.7	89	0	1	4	0	1	0	0	0	6	1	4	6
1147	2	<45	1	1	93	0	0	25	90	0	0	0	0	1	0	0	0	1	0	4	5
1148	2	<45	1	1	86	0	0	29.4	104	0	1	4	0	1	0	0	0	6	3	4	8
1149	2	<45	0	0	80	0	0	27.3	109	0	1	4	0	1	2	5	0	13	3	4	15
1150	2	<45	1	0	81	0	0	25.4	80	0	1	0	0	1	0	0	0	2	1	0	2
1151	2	<45	0	1	79	0	0	26.2	101	0	1	4	0	0	0	0	3	8	1	4	8
1152	2	<45	1	1	107	0	1	28.3	95	0	1	3	0	1	0	0	0	5	3	4	8
1153	2	<45	1	1	80	0	0	23.7	91	0	0	0	0	1	0	0	3	4	0	4	8
1154	2	<45	1	0	126	1	1	25.9	99	0	1	3	2	1	0	5	0	12	1	4	13
1155	2	<45	1	1	102	0	1	24.8	95	0	0	3	2	0	2	0	0	7	0	4	8
1156	2	<45	1	0	151	1	1	27.9	97	0	1	3	2	1	0	5	0	12	3	4	15
1157	2	<45	0	1	95	0	0	27.3	98	0	1	4	0	1	0	0	3	9	3	4	11
1158	2	<45	1	0	85	0	0	28.6	87	0	1	0	2	1	0	0	0	4	3	0	6
1159	2	<45	0	1	100	0	1	27	99	0	1	4	0	0	2	0	3	10	1	4	10
1160	2	<45	0	1	81	0	0	25.9	83	0	1	3	0	1	0	0	0	5	1	4	6
1161	2	<45	1	0	104	0	1	26.3	97	0	1	3	0	1	0	0	3	8	1	4	9
1162	2	<45	1	0	90	0	0	27.4	98	0	1	3	0	1	0	0	0	5	3	4	8
1163	2	<45	1	1	117	0	1	26	99	0	1	3	2	1	0	0	3	10	1	4	11
1164	2	<45	1	1	114	0	1	25.3	108	0	1	4	2	1	0	0	0	8	1	4	8
1165	2	<45	1	1	92	0	0	27.7	108	0	1	4	0	1	0	0	0	6	3	4	8
1166	2	<45	1	1	112	0	1	28.9	104	0	1	4	2	1	0	0	5	13	3	4	15
1167	2	<45	1	1	85	0	0	29.4	104	0	1	4	0	0	0	0	0	5	3	4	7
1168	2	<45	0	1	109	0	1	25.8	94	0	1	4	0	1	0	0	5	11	1	4	11
1169	2	<45	0	1	99	0	0	27.4	100	0	1	4	2	1	0	0	0	8	3	4	10
1170	2	<45	1	1	81	0	0	25.7	90	0	1	0	0	1	0	0	0	2	1	4	6
1171	2	<45	1	1	96	0	0	25.5	98	0	1	3	0	1	2	5	3	15	1	4	16
1172	2	<45	0	1	87	0	0	26.4	92	0	1	4	0	0	0	0	0	5	1	4	5
1173	2	<45	0	1	101	0	1	26.6	91	0	1	4	0	1	0	0	5	11	1	4	11
1174	2	<45	0	1	69	0	0	29.9	96	0	1	4	0	0	0	0	0	5	3	4	7
1175	2	<45	0	1	93	0	0	26.6	92	0	1	4	0	1	0	0	5	11	1	4	11
1176	2	<45	0	1	91	0	0	28.8	93	0	1	4	0	1	0	0	0	6	3	4	8
1177	2	<45	0	1	107	0	1	25.2	79	0	1	0	2	1	0	0	5	9	1	0	9
1178	2	<45	0	0	92	0	0	26.6	102	0	1	4	0	1	0	0	5	11	1	4	11
1179	2	<45	0	0	81	0	0	25.1	81	0	1	3	0	0	0	0	0	4	1	4	5
1180	2	<45	0	1	90	0	0	26.1	91	0	1	4	0	0	0	0	3	8	1	4	8
1181	2	<45	0	1	85	0	0	25	88	0	0	3	2	1	0	0	5	11	0	4	12
1182	2	<45	1	0	164	1	1	25.6	81	0	1	0	2	1	0	5	5	14	1	0	14
1183	2	<45	1	1	116	0	1	25.3	108	0	1	4	0	1	0	5	5	16	1	4	16
1184	2	<45	0	0	80	0	0	27.3	109	0	1	4	0	1	0	0	0	6	3	4	8
1185	2	<45	1	1	86	0	0	29.4	104	0	1	4	0	1	0	0	0	6	3	4	8
1186	2	<45	1	1	93	0	0	25	90	0	0	0	0	1	0	0	0	1	0	4	5
1187	2	45-54	1	0	118	0	1	30.1	108	2	3	4	2	1	0	0	0	12	3	4	12
1188	2	45-54	0	0	121	0	1	36.2	108	2	3	4	2	1	0	0	0	12	3	4	12
1189	2	45-54	0	0	128	1	1	30.9	93	2	3	4	0	0	2	0	5	16	3	4	16
1190	2	<45	0	0	65	0	0	36	106	0	3	4	2	1	0	0	0	10	3	4	10
1191	2	<45	0	0	106	0	1	31.1	97	0	3	4	2	1	2	5	0	17	3	4	17
1192	2	45-54	0	1	112	0	1	29.9	97	2	1	4	2	1	0	5	0	15	3	4	17
1193	2	45-54	0	0	68	0	0	32.5	106	2	3	4	2	0	0	0	0	11	3	4	11
1194	2	<45	0	0	104	0	1	33.6	99	0	3	4	2	1	2	0	5	17	3	4	17
1195	2	55-64	0	0	81	0	0	31.9	106	3	3	4	2	1	2	5	0	20	3	4	20
1196	2	45-54	0	0	89	0	0	31.1	94	2	3	4	2	1	0	0	0	12	3	4	12
1197	2	45-54	1	0	83	0	0	34.7	109	2	3	4	0	1	0	0	0	10	3	4	10
1198	2	45-54	0	1	120	0	1	30.1	98	2	3	4	2	1	0	0	0	12	3	4	12
1199	2	45-54	0	0	81	0	0	31.7	120	2	3	4	0	0	0	0	3	12	3	4	12
1200	2	45-54	0	0	100	0	1	33.1	102	2	3	4	2	1	0	5	5	22	3	4	22
1201	2	<45	0	0	114	0	1	37.9	102	0	3	4	2	1	2	5	5	22	3	4	22
1202	2	<45	0	0	112	0	1	30.6	100	0	3	4	2	0	2	0	5	16	3	4	16
1203	2	<45	0	1	98	0	0	30.5	94	0	3	4	0	0	0	5	3	15	3	4	15
1204	2	45-54	0	0	98	0	0	33.1	107	2	3	4	2	1	0	0	5	17	3	4	17
1205	2	>64	1	1	104	0	1	34.3	114	4	3	4	2	1	2	0	0	16	3	4	16
1206	2	55-64	0	0	92	0	0	30.5	101	3	3	4	0	1	0	0	0	11	3	4	11
1207	2	<45	0	1	89	0	0	36.5	113	0	3	4	2	0	0	0	3	12	3	4	12
1208	2	<45	0	1	104	0	1	30.3	94	0	3	4	2	0	0	0	3	12	3	4	12
1209	2	<45	0	1	116	0	1	31.1	99	0	3	4	0	1	0	0	0	8	3	4	8
1210	2	45-54	1	0	83	0	0	35	102	2	3	3	0	0	0	0	0	8	3	4	9
1211	2	<45	0	1	95	0	0	35.6	110	0	3	4	0	1	0	0	0	8	3	4	8
1212	2	<45	1	1	93	0	0	31.6	107	0	3	4	2	1	0	0	0	10	3	4	10
1213	2	<45	0	1	99	0	0	31.6	102	0	3	4	0	0	2	0	0	9	3	4	9
1214	2	<45	0	0	98	0	0	35.4	110	0	3	4	2	1	2	0	0	12	3	4	12
1215	2	55-64	0	1	110	0	1	30.8	101	3	3	4	0	1	0	0	0	11	3	4	11
1216	2	<45	0	1	104	0	1	31.1	105	0	3	4	0	0	0	0	3	10	3	4	10
1217	2	<45	0	1	105	0	1	34.2	97	0	3	4	2	1	0	0	0	10	3	4	10
1218	2	<45	0	1	104	0	1	40.4	110	0	3	4	0	1	0	0	5	13	3	4	13
1219	2	<45	1	1	90	0	0	31.2	112	0	3	4	0	0	0	0	5	12	3	4	12
1220	2	<45	1	1	106	0	1	31.2	100	0	3	3	2	0	0	0	3	11	3	4	12
1221	2	<45	1	1	94	0	0	24.9	85	0	0	0	0	0	0	0	0	0	0	0	0
1222	2	<45	1	1	85	0	0	18.8	67	0	0	0	0	1	0	0	0	1	0	0	1
1223	2	<45	1	1	109	0	1	33.5	109	0	3	4	0	1	2	5	3	18	3	4	18
1224	2	<45	1	1	92	0	0	35.6	105	0	3	4	0	1	0	0	0	8	3	4	8
1225	2	<45	0	1	65	0	0	34.7	108	0	3	4	0	1	0	0	0	8	3	4	8
1226	2	<45	0	1	117	0	1	30.3	91	0	3	4	0	1	2	5	3	18	3	4	18
1227	2	<45	0	1	94	0	0	32.4	90	0	3	4	0	0	0	0	0	7	3	4	7
1228	2	<45	1	1	98	0	0	32.9	99	0	3	3	0	1	2	5	5	19	3	4	20
1229	2	<45	1	1	101	0	1	16.6	64	0	0	0	0	1	2	5	5	13	0	0	13
1230	2	<45	1	1	96	0	0	29.1	96	0	1	3	0	1	2	5	3	15	3	4	18
1231	2	<45	0	1	173	1	1	45.5	126	0	3	4	0	1	2	5	5	20	3	4	20
1232	2	<45	1	1	98	0	0	32.5	101	0	3	3	0	1	2	5	5	19	3	4	20
1233	2	<45	0	0	151	1	1	33.3	105	0	3	4	0	1	2	0	5	15	3	4	15
1234	2	<45	1	0	89	0	0	31.5	102	0	3	3	2	1	0	0	0	9	3	4	10
1235	2	45-54	0	0	83	0	0	35.2	99	2	3	4	0	1	2	0	0	12	3	4	12
1236	2	55-64	0	0	107	0	1	29.8	109	3	1	4	0	1	0	5	0	14	3	4	16
1237	2	55-64	0	1	118	0	1	32	106	3	3	4	0	0	2	5	0	17	3	4	17
1238	2	55-64	0	0	90	0	0	30.8	100	3	3	4	0	1	2	0	0	13	3	4	13
1239	2	45-54	0	0	100	0	1	35	110	2	3	4	0	1	0	0	0	10	3	4	10
1240	2	<45	0	0	114	0	1	32	105	0	3	4	0	1	0	0	0	8	3	4	8
1241	2	45-54	0	1	87	0	0	30.3	96	2	3	4	0	1	0	0	0	10	3	4	10
1242	2	<45	0	1	112	0	1	35.2	108	0	3	4	0	1	0	0	3	11	3	4	11
1243	2	45-54	1	1	85	0	0	30.5	90	2	3	0	0	1	0	0	0	6	3	4	10
1244	2	<45	0	0	106	0	1	19.7	75	0	0	0	0	1	0	0	0	1	0	0	1
1245	2	<45	0	1	109	0	1	25	93	0	0	4	0	0	2	0	5	11	0	4	11
1246	2	<45	0	0	98	0	0	19.5	94	0	0	4	0	1	0	0	0	5	0	4	5
1247	2	<45	0	1	98	0	0	32	98	0	3	4	0	1	2	0	5	15	3	4	15
1248	2	<45	0	1	84	0	0	33.3	110	0	3	4	0	0	0	0	3	10	3	4	10
1249	2	<45	0	1	115	0	1	30.9	89	0	3	4	2	1	0	0	5	15	3	4	15
1250	2	>64	1	0	118	0	1	31.1	108	4	3	4	2	1	2	0	0	16	3	4	16
1251	2	<45	0	1	98	0	0	28.9	90	0	1	4	0	1	0	0	5	11	3	4	13
1252	2	<45	0	1	83	0	0	21.2	70	0	0	0	0	1	2	0	0	3	0	0	3
1253	2	<45	0	1	84	0	0	26.5	96.2	0	1	4	0	0	0	0	0	5	1	4	5
1254	2	<45	0	1	84	0	0	21.9	80	0	0	3	0	1	0	0	0	4	0	4	5
1255	2	<45	0	1	91	0	0	18.2	72	0	0	0	0	1	0	5	0	6	0	0	6
1256	2	<45	0	1	104	0	1	32.9	99	0	3	4	0	1	0	0	0	8	3	4	8
1257	2	<45	0	1	91	0	0	22.8	77	0	0	0	2	0	0	0	3	5	0	0	5
1258	2	<45	0	1	89	0	0	20.3	57	0	0	0	0	1	0	0	0	1	0	0	1
1259	2	<45	0	1	87	0	0	23.9	81	0	0	3	0	1	0	0	0	4	0	4	5
1260	2	<45	0	1	93	0	0	21.7	78	0	0	0	0	0	0	0	0	0	0	0	0
1261	2	<45	0	1	99	0	0	22.4	75	0	0	0	0	1	0	0	0	1	0	0	1
1262	2	<45	0	1	68	0	0	23.1	79	0	0	0	0	1	0	0	0	1	0	0	1
1263	2	<45	0	1	87	0	0	20.1	68	0	0	0	0	1	0	0	0	1	0	0	1
1264	2	<45	0	1	85	0	0	20.1	79	0	0	0	0	1	0	0	0	1	0	0	1
1265	2	<45	0	1	108	0	1	27.8	95	0	1	4	0	1	0	0	0	6	3	4	8
1266	2	<45	0	1	111	0	1	34.5	105	0	3	4	0	1	0	0	0	8	3	4	8
1267	2	<45	0	1	88	0	0	26.9	85	0	1	3	0	0	0	0	0	4	1	4	5
1268	2	<45	0	1	103	0	1	33.7	100	0	3	4	0	1	0	0	5	13	3	4	13
1269	2	<45	0	1	88	0	0	25.9	85	0	1	3	0	1	0	0	0	5	1	4	6
1270	2	<45	0	1	94	0	0	24.4	81	0	0	3	0	1	0	0	0	4	0	4	5
1271	2	<45	0	1	79	0	0	17.7	68	0	0	0	0	1	0	0	0	1	0	0	1
1272	2	<45	0	1	93	0	0	18.5	76	0	0	0	0	1	0	0	0	1	0	0	1
1273	2	<45	0	1	96	0	0	28.2	84	0	1	3	0	1	0	0	0	5	3	4	8
1274	2	<45	0	1	60	0	0	19.4	67	0	0	0	0	1	0	0	0	1	0	0	1
1275	2	<45	0	1	97	0	0	27.8	90	0	1	4	0	1	0	0	3	9	3	4	11
1276	2	<45	0	1	79	0	0	23.4	79	0	0	0	0	1	0	0	0	1	0	0	1
1277	2	<45	0	1	69	0	0	26	75	0	1	0	2	1	0	0	0	4	1	0	4
1278	2	<45	0	1	82	0	0	24.8	87	0	0	3	0	1	0	0	0	4	0	4	5
1279	2	<45	0	1	81	0	0	26	86	0	1	3	0	1	0	0	5	10	1	4	11
1280	2	<45	0	1	73	0	0	20.5	77	0	0	0	0	1	0	0	0	1	0	0	1
1281	2	<45	0	1	79	0	0	27.4	89	0	1	4	0	1	0	0	0	6	3	4	8
1282	2	<45	0	1	83	0	0	17.1	74	0	0	0	0	1	0	0	0	1	0	0	1
1283	2	<45	0	1	91	0	0	22.9	72	0	0	0	0	1	0	0	0	1	0	0	1
1284	2	<45	0	1	85	0	0	18	60	0	0	0	0	1	0	0	0	1	0	0	1
1285	2	<45	0	1	70	0	0	17	70	0	0	0	0	1	0	0	3	4	0	0	4
1286	2	<45	0	1	71	0	0	34.6	99	0	3	4	0	1	0	0	0	8	3	4	8
1287	2	<45	0	1	85	0	0	24	80	0	0	3	0	1	0	0	0	4	0	4	5
1288	2	<45	0	1	71	0	0	22.9	82	0	0	3	0	1	0	0	0	4	0	4	5
1289	2	<45	0	1	74	0	0	25.3	85	0	1	3	2	1	0	0	0	7	1	4	8
1290	2	<45	0	1	99	0	0	28.2	90	0	1	4	0	0	0	0	5	10	3	4	12
1291	2	<45	0	1	90	0	0	35.2	109	0	3	4	0	1	0	0	0	8	3	4	8
1292	2	<45	0	1	100	0	1	29.7	87	0	1	3	0	0	0	0	5	9	3	4	12
1293	2	<45	0	1	61	0	0	20.8	77	0	0	0	0	1	0	0	0	1	0	0	1
1294	2	<45	0	1	66	0	0	19.5	71	0	0	0	0	1	0	0	3	4	0	0	4
1295	2	<45	0	1	77	0	0	14.9	73	0	0	0	0	1	0	0	3	4	0	0	4
1296	2	<45	0	1	79	0	0	21.3	73	0	0	0	0	1	0	0	5	6	0	0	6
1297	2	<45	0	1	95	0	0	20.2	77	0	0	0	0	1	0	0	5	6	0	0	6
1298	2	<45	0	1	88	0	0	26	85	0	1	3	0	1	0	0	3	8	1	4	9
1299	2	<45	0	1	106	0	1	31.8	92	0	3	4	2	1	0	0	0	10	3	4	10
1300	2	<45	0	1	72	0	0	20.2	77	0	0	0	0	1	0	0	0	1	0	0	1
1301	2	<45	0	1	84	0	0	26.5	91	0	1	4	0	0	0	0	3	8	1	4	8
1302	2	<45	0	1	126	1	1	27.9	95	0	1	4	0	1	0	0	0	6	3	4	8
1303	2	<45	0	1	65	0	0	27.6	79	0	1	0	0	1	0	5	0	7	3	0	9
1304	2	<45	0	1	106	0	1	32	97	0	3	4	0	1	0	0	0	8	3	4	8
1305	2	<45	0	1	90	0	0	21.1	76	0	0	0	0	1	0	0	0	1	0	0	1
1306	2	<45	0	1	75	0	0	23.9	85	0	0	3	0	1	0	0	5	9	0	4	10
1307	2	<45	0	1	96	0	0	27.8	77	0	1	0	0	1	0	0	0	2	3	0	4
1308	2	<45	0	1	92	0	0	22.8	80	0	0	3	0	1	0	0	3	7	0	4	8
1309	2	<45	0	1	83	0	0	19.6	72	0	0	0	0	1	0	0	0	1	0	0	1
1310	2	<45	0	1	97	0	0	20.8	73	0	0	0	0	1	0	0	0	1	0	0	1
1311	2	<45	0	1	102	0	1	25.2	81	0	1	3	0	1	2	0	0	7	1	4	8
1312	2	<45	0	1	87	0	0	25.8	86	0	1	3	0	1	0	5	5	15	1	4	16
1313	2	<45	0	1	90	0	0	15.4	69	0	0	0	0	1	0	0	0	1	0	0	1
1314	2	<45	0	1	85	0	0	20.8	74	0	0	0	0	1	0	0	3	4	0	0	4
1315	2	<45	1	1	86	0	0	20.6	75	0	0	0	0	1	0	0	0	1	0	0	1
1316	2	<45	1	1	85	0	0	22.3	81	0	0	0	0	0	0	0	0	0	0	0	0
1317	2	<45	1	1	102	0	1	27.1	94	0	1	3	0	1	0	0	5	10	3	4	13
1318	2	<45	1	1	73	0	0	20.8	77	0	0	0	0	1	0	0	0	1	0	0	1
1319	2	<45	1	1	76	0	0	21.5	73	0	0	0	0	1	0	0	0	1	0	0	1
1320	2	<45	1	1	71	0	0	20.3	77	0	0	0	0	1	0	0	3	4	0	0	4
1321	2	<45	1	1	84	0	0	24.5	85	0	0	0	0	0	0	0	0	0	0	0	0
1322	2	<45	1	1	85	0	0	25.5	89	0	1	0	0	1	0	5	0	7	1	0	7
1323	2	<45	1	1	83	0	0	17.1	78	0	0	0	0	1	2	0	0	3	0	0	3
1324	2	<45	1	1	84	0	0	22.9	79	0	0	0	0	0	0	0	0	0	0	0	0
1325	2	<45	1	1	93	0	0	25.5	83	0	1	0	0	1	0	0	0	2	1	0	2
1326	2	<45	1	1	99	0	0	28.7	95	0	1	3	0	1	0	0	0	5	3	4	8
1327	2	<45	1	1	92	0	0	25	91	0	1	0	2	1	0	0	0	4	1	4	8
1328	2	<45	1	1	106	0	1	36.7	108	0	3	4	0	0	0	0	0	7	3	4	7
1329	2	<45	1	1	82	0	0	20.2	79	0	0	0	0	0	0	0	3	3	0	0	3
1330	2	<45	1	1	78	0	0	20.2	77	0	0	0	0	1	0	0	0	1	0	0	1
1331	2	<45	1	1	86	0	0	16.4	66.5	0	0	0	0	1	0	0	0	1	0	0	1
1332	2	<45	0	1	78	0	0	21.2	83	0	0	3	0	1	0	0	0	4	0	4	5
1333	2	<45	0	1	88	0	0	20.5	70	0	0	0	0	1	0	0	0	1	0	0	1
1334	2	<45	1	1	82	0	0	27	78	0	1	0	0	1	0	0	0	2	1	0	2
1335	2	<45	0	1	85	0	0	28	81	0	1	3	0	1	0	0	0	5	3	4	8
1336	2	<45	0	1	80	0	0	23.6	78	0	0	0	0	1	0	0	0	1	0	0	1
1337	2	<45	0	1	93	0	0	27.6	85	0	1	3	0	1	0	0	5	10	3	4	13
1338	2	<45	0	1	73	0	0	29.9	96	0	1	4	0	1	0	0	0	6	3	4	8
1339	2	<45	0	1	100	0	1	24.1	72	0	0	0	0	1	0	0	0	1	0	0	1
1340	2	<45	0	1	92	0	0	22.6	78	0	0	0	0	1	0	0	0	1	0	0	1
1341	2	<45	0	1	77	0	0	20.6	66	0	0	0	0	1	0	0	0	1	0	0	1
1342	2	<45	0	1	90	0	0	44.8	106	0	3	4	0	1	0	0	5	13	3	4	13
1343	2	<45	0	1	86	0	0	20.8	69	0	0	0	2	1	0	0	0	3	0	0	3
1344	2	<45	0	1	95	0	0	27.2	83	0	1	3	0	1	0	0	3	8	3	4	11
1345	2	<45	1	1	102	0	1	27.4	86	0	1	0	0	1	0	0	3	5	3	0	7
1346	2	<45	1	1	87	0	0	23.2	70	0	0	0	0	1	0	0	0	1	0	0	1
1347	2	<45	0	1	75	0	0	21.1	70	0	0	0	0	1	0	0	0	1	0	0	1
1348	2	<45	0	1	99	0	0	24.7	76	0	0	0	0	1	0	0	3	4	0	0	4
1349	2	<45	0	1	92	0	0	19	81	0	0	3	2	1	0	0	0	6	0	4	7
1350	2	<45	0	1	76	0	0	18.7	65	0	0	0	0	1	2	0	0	3	0	0	3
1351	2	<45	1	1	93	0	0	33.6	103	0	3	4	2	1	0	0	0	10	3	4	10
1352	2	<45	1	1	73	0	0	20.4	73	0	0	0	0	0	0	0	0	0	0	0	0
1353	2	<45	0	1	88	0	0	18.3	66	0	0	0	0	1	0	0	0	1	0	0	1
1354	2	<45	1	1	67	0	0	20.2	70	0	0	0	0	1	0	0	0	1	0	0	1
1355	2	<45	0	1	78	0	0	22.9	80	0	0	3	0	0	0	0	0	3	0	4	4
1356	2	<45	0	1	89	0	0	25.1	89	0	1	4	0	1	0	0	0	6	1	4	6
1357	2	<45	0	1	102	0	1	23.6	73	0	0	0	2	1	0	0	5	8	0	0	8
1358	2	<45	0	1	99	0	0	21	76	0	0	0	0	1	0	0	5	6	0	0	6
1359	2	<45	0	1	95	0	0	34.6	92	0	3	4	0	1	0	0	0	8	3	4	8
1360	2	<45	0	1	71	0	0	17.6	60	0	0	0	0	1	0	0	0	1	0	0	1
1361	2	<45	0	1	100	0	1	28.4	84	0	1	3	0	1	0	0	3	8	3	4	11
1362	2	<45	0	1	95	0	0	20	57	0	0	0	2	1	0	0	5	8	0	0	8
1363	2	<45	0	1	80	0	0	19.2	63	0	0	0	0	1	0	0	0	1	0	0	1
1364	2	<45	0	1	105	0	1	27.8	91	0	1	4	0	0	0	0	3	8	3	4	10
1365	2	<45	0	1	71	0	0	23.9	83	0	0	3	0	1	0	0	0	4	0	4	5
1366	2	<45	0	1	93	0	0	27.5	83	0	1	3	0	1	0	0	5	10	3	4	13
1367	2	<45	0	1	90	0	0	24.4	86	0	0	3	0	1	0	0	0	4	0	4	5
1368	2	<45	0	1	79	0	0	17.7	71	0	0	0	0	1	0	0	0	1	0	0	1
1369	2	<45	0	1	78	0	0	19.2	73	0	0	0	0	1	0	0	0	1	0	0	1
1370	2	<45	0	1	83	0	0	22	80	0	0	3	0	1	0	0	3	7	0	4	8
1371	2	<45	0	1	88	0	0	27.6	89	0	1	4	0	1	0	0	3	9	3	4	11
1372	2	<45	0	1	83	0	0	18.4	66	0	0	0	0	1	0	0	0	1	0	0	1
1373	2	<45	0	1	81	0	0	24	79	0	0	0	0	1	0	0	3	4	0	0	4
1374	2	<45	1	1	88	0	0	21.5	77	0	0	0	0	1	0	0	5	6	0	0	6
1375	2	<45	0	1	93	0	0	23	75	0	0	0	0	1	0	5	5	11	0	0	11
1376	2	<45	0	1	95	0	0	35.8	111	0	3	4	2	1	0	0	0	10	3	4	10
1377	2	<45	0	1	91	0	0	26.4	87	0	1	3	0	1	0	0	0	5	1	4	6
1378	2	<45	0	1	92	0	0	29.2	92	0	1	4	0	1	0	0	0	6	3	4	8
1379	2	<45	0	1	83	0	0	25.2	81	0	1	3	0	1	0	0	5	10	1	4	11
1380	2	<45	0	1	75	0	0	30.3	90	0	3	4	0	0	0	0	5	12	3	4	12
1381	2	<45	0	1	102	0	1	25.2	85	0	1	3	0	1	0	5	5	15	1	4	16
1382	2	<45	0	1	69	0	0	19.9	73	0	0	0	0	1	0	0	0	1	0	0	1
1383	2	<45	0	1	96	0	0	32.8	89	0	3	4	2	1	0	0	0	10	3	4	10
1384	2	<45	1	1	91	0	0	17.1	60	0	0	0	0	1	0	0	5	6	0	0	6
1385	2	<45	0	1	75	0	0	23.6	73	0	0	0	0	1	0	0	0	1	0	0	1
1386	2	<45	0	1	83	0	0	21.2	70	0	0	0	0	1	0	0	5	6	0	0	6
1387	2	<45	0	1	85	0	0	23.3	76	0	0	0	0	1	0	5	0	6	0	0	6
1388	2	<45	0	1	102	0	1	26.2	84	0	1	3	0	1	0	5	5	15	1	4	16
1389	2	<45	0	1	83	0	0	21.5	66	0	0	0	2	1	0	0	5	8	0	0	8
1390	2	<45	0	1	85	0	0	22.3	78	0	0	0	0	1	0	0	3	4	0	0	4
1391	2	<45	0	1	85	0	0	21.8	73	0	0	0	0	1	0	0	3	4	0	0	4
1392	2	<45	0	1	87	0	0	17.3	56	0	0	0	2	0	0	0	5	6	0	0	7
1393	2	<45	1	1	103	0	1	25.4	80	0	1	0	0	1	2	5	0	9	1	0	9
1394	2	<45	0	1	98	0	0	27.5	74	0	1	0	0	1	0	0	5	7	3	0	9
1395	2	<45	0	1	88	0	0	21.8	70	0	0	0	0	0	0	0	3	3	0	0	3
1396	2	<45	0	1	77	0	0	20.2	64	0	0	0	0	1	0	0	0	1	0	0	1
1397	2	<45	0	1	79	0	0	21.5	61	0	0	0	0	1	0	0	0	1	0	0	1
1398	2	<45	0	1	69	0	0	25.1	74	0	1	0	0	1	0	0	0	2	1	0	2
1399	2	<45	0	1	104	0	1	30.3	91	0	3	4	0	1	0	5	5	18	3	4	18
1400	2	<45	0	1	79	0	0	20.9	70	0	0	0	0	1	0	0	0	1	0	0	1
1401	2	<45	0	1	99	0	0	24	71	0	0	0	2	1	0	5	3	11	0	0	11
1402	2	<45	0	1	83	0	0	23.6	76	0	0	0	0	1	0	0	5	6	0	0	6
1403	2	<45	0	1	89	0	0	20.8	64	0	0	0	0	1	0	0	5	6	0	0	6
